# Supplementary material for: Overexpression of RBM15 modulated the effect of trophoblast cells by promoting the binding ability between YTHDF2 and the CD82 3′UTR to decrease the expression of CD82
Source: Heliyon. 2024 May 3;10(9):e30702. doi: 10.1016/j.heliyon.2024.e30702 (PMC11098837; doi:10.1016/j.heliyon.2024.e30702)
Supplement: Multimedia component 1 [file mmc1.xlsx]

## Sheet: Table S1
Table S1. Clinical characteristics of PE and NC group
Item	PE (n7)	NC (n=7)	p
	Mean ± SD or N (%) or median (P25, P75)	Mean ± SD or N (%) or median (P25, P75)
Gravidity	1.43 ± 0.79	1.43 ± 0.79	1
Parity	1(1,1)	1.14(1,1)	0.71
Gestational age at delivery (week)	37.86 ± 1.46	38.71 ± 1.25	0.262
Maternal age (year)	30.00 ± 5.42	29.29 ± 4.23	0.788
Body mass index (kg/m2)	26.23 ± 1.65	24.20 ± 1.90	0.054
Placental weight (kg)	0.53 ± 0.10	0.56 ± 0.06	0.412
Systolic blood pressure (mmHg)	154.00 ± 15.11	113.71 ± 11.28	＜0.0001
Diastolic blood pressure (mmHg)	97.43 ± 8.75	71.29 ± 7.78	＜0.0001
Newborn weight (kg)	2.68 ± 0.69	3.09 ± 0.49	0.226

## Sheet: Table S2
Table S2 The top 20 item of GO analysis in Figure 2A.
GO_id	Category	Term	Test	Ref	TestAll	RefAll	Test_per	LOGP	richFactor	TestSeqs	Over_Under	p.value	RefSeqs	FDR	Ref_per
GO:0046914	F	transition metal ion binding	194	342	2695	5640	0.071985158	3.409	0.567	O00469,O15460,O60568,O75151,P02008,P02788,P02792,P05108,P09105,P10109,P11511,P13674,P18054,P69905,P80188,Q02809,Q15800,Q16850,Q32P28,Q8IVL6,Q9NWT6,O43819,O60888,P00450,P03950,P04156,P06727,P12259,P19021,P19801,P37840,P80511,Q14061,Q5JTJ3,Q8N668,Q99497,Q99571,Q99584,Q9H2P0,Q9NTM9,Q9UBF6,Q9Y6N1,P29474,P46952,Q16595,A7E2V4,O00635,O15164,O15231,O43149,O75312,O75592,O94822,O94855,O95071,O95251,O95786,…	over	0	O00469,O15460,O60568,O75151,O95571,P02008,P02788,P02792,P02794,P05108,P09105,P09917,P10109,P11511,P13674,P18054,P24557,P27797,P61221,P69905,P80188,Q02809,Q15800,Q16850,Q32P28,Q6UW02,Q86SK9,Q8IVL6,Q99798,Q9BV57,Q9H1K1,Q9NVH6,Q9NWT6,O00244,O43819,O60888,O75880,P00403,P00441,P00450,P03950,P04156,P06727,P08294,P12259,P19021,P19801,P28300,P35052,P37840,P58215,P80511,Q14061,Q16853,Q5JTJ3,Q8N668,Q99497,…	0.2499923	0.060638298
GO:0008270	F	zinc ion binding	138	241	2695	5640	0.051205937	2.792	0.573	A7E2V4,O00635,O15164,O15231,O43149,O75151,O75312,O75592,O94822,O94855,O95071,O95251,O95786,P00325,P00813,P00915,P00918,P01033,P01042,P02771,P02795,P04196,P05109,P06702,P06703,P07902,P08473,P09234,P11532,P11766,P12821,P13497,P14384,P14780,P16035,P16083,P17026,P17252,P17405,P18031,P19021,P19474,P19801,P22413,P22748,P23193,P23771,P24347,P25490,P27708,P28702,P29590,P36406,P36954,P37840,P42677,P42892,…	over	0.002	A7E2V4,O00635,O00764,O15164,O15231,O15344,O43149,O43670,O43813,O75151,O75312,O75592,O75594,O75900,O75976,O94776,O94822,O94855,O95071,O95159,O95251,O95361,O95486,O95487,O95639,O95786,P00325,P00441,P00813,P00915,P00918,P01033,P01042,P02771,P02795,P04150,P04196,P05109,P05187,P06702,P06703,P07814,P07902,P08253,P08473,P09234,P09874,P09960,P11532,P11766,P12821,P13497,P13716,P14373,P14384,P14735,P14780,…	0.5049445	0.042730496
GO:0043177	F	organic acid binding	59	97	2695	5640	0.021892393	2.2	0.608	P05154,P29373,P29762,Q01469,O14561,O15254,P02654,P02771,P11766,P15090,P41222,Q15067,P16070,Q07021,Q12891,P14207,P41440,P49914,Q96NT5,P23378,P43003,P48506,O94760,P00966,P30047,P49588,P35914,Q9NWT6,O00469,O15460,O60568,P13674,P19021,Q02809,Q32P28,Q8IVL6,Q9NSY2,O43699,Q15848,Q9Y286,P29474,P05109,P06702,P20292,P27708,P49448,Q8IWV7,Q9Y6P5,Q9Y2Z4,P07602,P02008,P02042,P02100,P09105,P68871,P69891,P69892,…	over	0.006	P05154,P11717,P24468,P29373,P29762,Q01469,O14561,O15254,P02654,P02771,P09211,P11766,P15090,P22392,P28161,P41222,P43652,Q15067,P10915,P13611,P16070,Q07021,Q12891,Q9NY15,Q9Y5Y7,P14207,P15328,P41440,P49914,Q96NT5,P23378,P48637,Q9GZT4,P15104,P31327,P43003,P48506,P05165,P11498,P50747,Q96RQ3,O94760,O95865,P00505,P00966,P30047,P34896,P34897,P49588,Q15046,P11182,P17174,P35914,Q9NWT6,Q9UBQ7,O00469,O15460,…	1.0000000	0.017198582
GO:0030414	F	peptidase inhibitor activity	52	85	2695	5640	0.019294991	2.068	0.612	P01024,P01031,P01034,P01042,P02765,P04080,P04196,P05546,P08697,P0C0L4,P0C0L5,P20742,P51606,Q06033,Q13103,Q14624,Q92530,P01008,P01009,P01019,P02760,P05121,P05154,P07093,P08185,P09958,P19827,P29622,P30740,P48307,P50453,P50454,Q06481,Q6YHK3,Q86UX2,Q99574,Q9NZV1,Q9UK55,P02788,Q9C0C9,Q9NR09,P01033,P16035,P35625,Q10589,Q9BS40,P04156,Q13464,O60936,P37840,P49407,Q6UXB8	over	0.009	O43291,O95980,P01023,P01024,P01031,P01034,P01042,P02765,P04080,P04196,P05546,P07225,P08519,P08697,P0C0L4,P0C0L5,P10646,P19823,P20155,P20742,P20810,P51606,P54578,Q06033,Q13103,Q14624,Q92530,Q9UGM5,Q9Y5K5,O43278,P01008,P01009,P01011,P01019,P02760,P05067,P05120,P05121,P05154,P05155,P05543,P07093,P07355,P08185,P09958,P12111,P19827,P29622,P30086,P30740,P35237,P36955,P48307,P50452,P50453,P50454,Q06481,…	1.0000000	0.015070922
GO:0004866	F	endopeptidase inhibitor activity	51	83	2695	5640	0.018923933	2.09	0.614	P01008,P01009,P01019,P02760,P04196,P05121,P05154,P05546,P07093,P08185,P08697,P09958,P19827,P20742,P29622,P30740,P48307,P50453,P50454,Q06033,Q06481,Q14624,Q6YHK3,Q86UX2,Q99574,Q9NZV1,Q9UK55,P01034,P01042,P02765,P02788,P04080,Q9C0C9,Q9NR09,P01033,P16035,P35625,Q10589,Q9BS40,P04156,Q13464,O60936,P37840,P49407,P01024,P01031,P0C0L4,P0C0L5,P51606,Q13103,Q92530	over	0.008	O43278,O43291,O95980,P01008,P01009,P01011,P01019,P01023,P02760,P04196,P05067,P05120,P05121,P05154,P05155,P05543,P05546,P07093,P07355,P08185,P08697,P09958,P10646,P12111,P19823,P19827,P20155,P20742,P29622,P30086,P30740,P35237,P36955,P48307,P50452,P50453,P50454,Q06033,Q06481,Q14624,Q6YHK3,Q86UX2,Q99574,Q9NZV1,Q9UK55,P01034,P01042,P02765,P02788,P04080,Q5EG05,Q9C0C9,Q9H832,Q9NR09,Q9UGM5,P01033,P16035,…	1.0000000	0.014716312
GO:0005539	F	glycosaminoglycan binding	54	86	2695	5640	0.020037106	2.467	0.628	P16070,Q07021,Q12891,O14737,O14786,O60462,O95866,P00734,P01008,P01042,P02649,P02751,P02776,P02788,P03950,P04004,P04196,P05154,P05164,P05546,P07093,P08246,P08311,P08603,P12107,P13727,P19801,P20160,P22105,P25940,P35555,P47914,P49763,P51858,Q06481,Q13332,Q14767,Q14956,Q15113,Q6Q788,Q9BS40,Q9H0B8,Q9UK55,Q9Y5X9,Q9Y653,Q14195,O60603,P04156,P15586,P17813,P51688,Q14520,Q63HQ2,Q9UBQ6	over	0.003	P10915,P13611,P16070,Q07021,Q12891,Q9NY15,Q9Y5Y7,O14737,O14786,O43670,O60462,O95866,P00734,P01008,P01042,P02649,P02749,P02751,P02776,P02788,P03950,P04004,P04114,P04196,P05067,P05154,P05164,P05452,P05546,P07093,P08246,P08294,P08311,P08519,P08575,P08603,P09038,P10586,P12107,P13727,P19801,P20160,P20908,P22105,P25940,P30533,P35268,P35555,P43034,P47914,P49763,P51858,P51888,Q03167,Q06481,Q12841,Q13332,…	0.8429040	0.015248227
GO:0008201	F	heparin binding	42	62	2695	5640	0.015584416	2.947	0.677	O14737,O14786,O60462,O95866,P00734,P01008,P01042,P02649,P02751,P02776,P02788,P03950,P04004,P04196,P05154,P05164,P05546,P07093,P08246,P08311,P08603,P12107,P13727,P19801,P20160,P22105,P25940,P35555,P47914,P49763,P51858,Q06481,Q13332,Q14767,Q14956,Q15113,Q6Q788,Q9BS40,Q9H0B8,Q9UK55,Q9Y5X9,Q9Y653	over	0.001	O14737,O14786,O43670,O60462,O95866,P00734,P01008,P01042,P02649,P02749,P02751,P02776,P02788,P03950,P04004,P04114,P04196,P05067,P05154,P05164,P05452,P05546,P07093,P08246,P08294,P08311,P08519,P08575,P08603,P09038,P10586,P12107,P13727,P19801,P20160,P20908,P22105,P25940,P30533,P35268,P35555,P43034,P47914,P49763,P51858,P51888,Q03167,Q06481,Q12841,Q13332,Q13685,Q14767,Q14956,Q15113,Q53GQ0,Q6Q788,Q7Z7G0,…	0.3873971	0.010992908
GO:0016705	F	oxidoreductase activity	25	36	2695	5640	0.009276438	2.157	0.694	Q15800,P30519,O15229,P19021,P61457,Q9H0N5,Q14534,P29474,O15460,P13674,P23219,P05108,Q16850,O00469,O60568,Q02809,P16435,Q9NWT6,Q8TDZ2,Q99807,P11511,Q32P28,Q8IVL6,A5PLL7,Q8IUF8	over	0.007	Q15800,P09601,P30519,O15229,P19021,P61457,Q9H0N5,Q14534,P29474,Q12797,O15460,P07237,P13674,P23219,Q86SK9,P05108,Q16850,O00469,O60568,Q02809,P16435,Q9NWT6,Q8TDZ2,Q99807,Q9Y2Z9,P11511,Q32P28,Q8IVL6,O15121,Q9C0B1,A5PLL7,Q9NVH6,Q8IUF8,Q9Y2K7,P24557,Q6UW02	1.0000000	0.006382979
GO:0017171	F	serine hydrolase activity	44	62	2695	5640	0.016326531	3.768	0.71	O00187,O14773,O43464,O43866,P00734,P00736,P00740,P00742,P00746,P00747,P00748,P02788,P04070,P05156,P08246,P08311,P08709,P09668,P09958,P13798,P14210,P14780,P20160,P20231,P24158,P27487,P29144,P36776,P53634,P83105,Q12884,Q14520,Q16740,Q6NTF9,Q92743,P42785,Q9H3G5,Q9HB40,P21128,P67812,Q9BY50,Q9UHL4,Q9Y3Q0,P12821	over	0	O00187,O14773,O43464,O43866,P00734,P00736,P00738,P00739,P00740,P00742,P00746,P00747,P00748,P00751,P02788,P03952,P04070,P05156,P06681,P08246,P08253,P08311,P08519,P08709,P09668,P09871,P09958,P13798,P14210,P14780,P20160,P20231,P24158,P27487,P29144,P36776,P48147,P48740,P53634,P83105,Q12884,Q14520,Q16651,Q16740,Q6NTF9,Q8TEB9,Q92743,Q9H300,O75976,P10619,P42785,Q9H3G5,Q9HB40,P21128,P52948,P67812,Q6V1X1,…	0.1994131	0.010992908
GO:0008236	F	serine-type peptidase activity	44	62	2695	5640	0.016326531	3.768	0.71	O00187,O14773,O43464,O43866,P00734,P00736,P00740,P00742,P00746,P00747,P00748,P02788,P04070,P05156,P08246,P08311,P08709,P09668,P09958,P13798,P14210,P14780,P20160,P20231,P24158,P27487,P29144,P36776,P53634,P83105,Q12884,Q14520,Q16740,Q6NTF9,Q92743,P42785,Q9H3G5,Q9HB40,P12821,P21128,P67812,Q9BY50,Q9UHL4,Q9Y3Q0	over	0	O00187,O14773,O43464,O43866,P00734,P00736,P00738,P00739,P00740,P00742,P00746,P00747,P00748,P00751,P02788,P03952,P04070,P05156,P06681,P08246,P08253,P08311,P08519,P08709,P09668,P09871,P09958,P13798,P14210,P14780,P20160,P20231,P24158,P27487,P29144,P36776,P48147,P48740,P53634,P83105,Q12884,Q14520,Q16651,Q16740,Q6NTF9,Q8TEB9,Q92743,Q9H300,O75976,P10619,P42785,Q9H3G5,Q9HB40,P12821,P21128,P52948,P67812,…	0.1994131	0.010992908
GO:0004252	F	serine-type endopeptidase activity	35	48	2695	5640	0.012987013	3.466	0.729	O00187,O14773,O43464,O43866,P00734,P00736,P00740,P00742,P00746,P00747,P00748,P02788,P04070,P05156,P08246,P08311,P08709,P09668,P09958,P13798,P14210,P14780,P20160,P20231,P24158,P27487,P29144,P36776,P53634,P83105,Q12884,Q14520,Q16740,Q6NTF9,Q92743	over	0	O00187,O14773,O43464,O43866,P00734,P00736,P00738,P00739,P00740,P00742,P00746,P00747,P00748,P00751,P02788,P03952,P04070,P05156,P06681,P08246,P08253,P08311,P08519,P08709,P09668,P09871,P09958,P13798,P14210,P14780,P20160,P20231,P24158,P27487,P29144,P36776,P48147,P48740,P53634,P83105,Q12884,Q14520,Q16651,Q16740,Q6NTF9,Q8TEB9,Q92743,Q9H300	0.2407457	0.008510638
GO:0004497	F	monooxygenase activity	13	16	2695	5640	0.004823748	2.185	0.812	Q15800,O15229,P19021,P61457,Q9H0N5,Q14534,P29474,P05108,P11511,Q16850,P16435,Q8TDZ2,Q99807	over	0.007	Q15800,O15229,P19021,P61457,Q9H0N5,Q14534,P29474,P05108,P11511,Q16850,P16435,Q8TDZ2,Q99807,Q9Y2Z9,P24557,Q6UW02	1.0000000	0.002836879
GO:0005520	F	insulin-like growth factor binding	11	13	2695	5640	0.004081633	2.138	0.846	P06213,P08833,P17936,P23229,P24593,P98164,P35858,P83105,Q16270,Q92743,Q9NZV1	over	0.007	P06213,P08069,P08833,P17936,P23229,P24593,P98164,P11717,P35858,P83105,Q16270,Q92743,Q9NZV1	1.0000000	0.002304965
GO:0005324	F	long-chain fatty acid transporter activity	10	11	2695	5640	0.003710575	2.416	0.909	Q8NA29,O14975,P11166,P15090,P28288,P33897,Q5K4L6,Q6P1M0,Q6PCB7,Q9Y2P4	over	0.004	Q8NA29,O14975,P05413,P11166,P15090,P28288,P33897,Q5K4L6,Q6P1M0,Q6PCB7,Q9Y2P4	0.8562505	0.001950355
GO:0019865	F	immunoglobulin binding	10	11	2695	5640	0.003710575	2.416	0.909	P01591,P02760,P17931,P30273,P08637,P12314,P12318,P31995,P04196,P04275	over	0.004	P01591,P02760,P17931,P30273,P08637,P12314,P12318,P31995,P55899,P04196,P04275	0.8562505	0.001950355
GO:0019825	F	oxygen binding	11	11	2695	5640	0.004081633	3.533	1	Q9NWT6,P02008,P02042,P02100,P09105,P11511,P68871,P69891,P69892,P69905,Q6B0K9	over	0	Q9NWT6,P02008,P02042,P02100,P09105,P11511,P68871,P69891,P69892,P69905,Q6B0K9	0.2173064	0.001950355
GO:0005344	F	oxygen carrier activity	9	9	2695	5640	0.003339518	2.89	1	P02008,P02042,P02100,P09105,P68871,P69891,P69892,P69905,Q6B0K9	over	0.001	P02008,P02042,P02100,P09105,P68871,P69891,P69892,P69905,Q6B0K9	0.4220863	0.001595745
GO:0031418	F	L-ascorbic acid binding	8	8	2695	5640	0.002968460	2.568	1	O00469,O15460,O60568,P13674,P19021,Q02809,Q32P28,Q8IVL6	over	0.003	O00469,O15460,O60568,P13674,P19021,Q02809,Q32P28,Q8IVL6	0.7044837	0.001418440
GO:0004467	F	long-chain fatty acid-CoA ligase activity	8	8	2695	5640	0.002968460	2.568	1	O14975,O60488,O95573,P33121,Q5K4L6,Q6P1M0,Q6PCB7,Q9Y2P4	over	0.003	O14975,O60488,O95573,P33121,Q5K4L6,Q6P1M0,Q6PCB7,Q9Y2P4	0.7044837	0.001418440
GO:0047676	F	arachidonate-CoA ligase activity	7	7	2695	5640	0.002597403	2.247	1	O14975,O60488,O95573,P33121,Q5K4L6,Q6P1M0,Q9Y2P4	over	0.006	O14975,O60488,O95573,P33121,Q5K4L6,Q6P1M0,Q9Y2P4	1.0000000	0.001241135

## Sheet: Table S3
Table S3 The top 20 item of KEGG analysis in Figure 2B.
Map_ID	Map_Name	Test	TestAll	Ref	RefAll	Test_per	Ref_per	Test_Seq	Ref_Seq	Over_Under	P value	FDR	richFactor
hsa04610	Complement and coagulation cascades	47	2695	66	5640	0.01744	0.011702	O00187 P00734 P00736 P00740 P00742 P00746 P00747 P00748 P01008 P01009 P01024 P01031 P01042 P02671 P02675 P02679 P02745 P02748 P04003 P04004 P04070 P04275 P05121 P05154 P05156 P05160 P05546 P07093 P07357 P07358 P07360 P08174 P08603 P08697 P08709 P0C0L4 P10643 P10909 P11215 P12259 P13671 P13987 P20851 Q03591 Q16581 Q96IY4 Q9UNN8	O00187 P00488 P00734 P00736 P00740 P00742 P00746 P00747 P00748 P00751 P01008 P01009 P01023 P01024 P01031 P01042 P02671 P02675 P02679 P02745 P02746 P02747 P02748 P03952 P04003 P04004 P04070 P04275 P05107 P05120 P05121 P05154 P05155 P05156 P05160 P05546 P06681 P07093 P07204 P07225 P07357 P07358 P07360 P08174 P08603 P08697 P08709 P09871 P0C0L4 P10643 P10646 P10909 P11215 P12259 P13671 P13726 P13987 …	over	8.95075e-05	0.0302535	0.712121
hsa05322	Systemic lupus erythematosus	31	2695	45	5640	0.011503	0.007979	O75367 P00736 P01024 P01031 P01911 P02745 P02748 Q16778 P07357 P07358 P07360 P08246 P08311 P08637 P0C0L4 Q99878 P10643 P12314 P12318 P13671 P13762 P16104 P19474 P20036 P25942 P62314 P68431 P84243 Q30154 Q71DI3 Q9P0M6	O43707 P62807 O75367 P00736 P01024 P01031 P01903 P01911 P02745 P02746 P02747 P02748 P05455 P06681 Q16778 P07357 P07358 P07360 P08246 P08311 P08637 P09871 P0C0L4 Q71UI9 Q99878 P10155 P10643 P12314 P12318 P12814 P13671 P13762 P16104 P19474 P20036 P25942 P62314 P62318 P62805 P68431 P84243 Q16777 Q30154 Q71DI3 Q9P0M6	over	0.00332558	0.332678	0.688889
hsa05150	Staphylococcus aureus infection	25	2695	35	5640	0.009276	0.006206	O00187 P00736 P00746 P00747 P01024 P01031 P01911 P02679 P02745 P05156 P05362 P08603 P08637 P0C0L4 P11215 P12314 P12318 P13762 P20036 P21462 P31995 P49913 P59666 Q16581 Q30154	O00187 P00736 P00746 P00747 P00751 P01024 P01031 P01903 P01911 P02679 P02745 P02746 P02747 P05107 P05156 P05362 P05783 P06681 P08603 P08637 P09871 P0C0L4 P11215 P12314 P12318 P12838 P13762 P20036 P21462 P31995 P48740 P49913 P59666 Q16581 Q30154	over	0.00387245	0.332678	0.714286
hsa00770	Pantothenate and CoA biosynthesis	12	2695	14	5640	0.004453	0.002482	O15382 O95497 O95498 P05091 P22413 P30837 P51648 Q12882 Q13057 Q6ZQY3 Q96CD2 Q9HAB8	O15382 O95497 O95498 P05091 P22413 P30837 P51648 P54687 Q12882 Q13057 Q6ZQY3 Q96CD2 Q9HAB8 Q9NRN7	over	0.0040056	0.332678	0.857143
hsa05143	African trypanosomiasis	13	2695	16	5640	0.004824	0.002837	O14791 P01042 P02647 P05362 P14902 P17252 P19320 P25445 P50148 P52888 P68871 P69905 Q01970	O14791 P00739 P01042 P02647 P05362 P14902 P17252 P19320 P25445 P50148 P52888 P68871 P69905 Q01970 Q16363 Q99836	over	0.00653042	0.332678	0.8125
hsa00531	Glycosaminoglycan degradation	11	2695	13	5640	0.004082	0.002305	P06865 P08236 P15586 P15848 P16278 P34059 P51688 Q12794 Q12891 Q68CP4 Q9Y251	P06865 P07686 P08236 P15586 P15848 P16278 P34059 P51688 P54802 Q12794 Q12891 Q68CP4 Q9Y251	over	0.00728116	0.332678	0.846154
hsa05310	Asthma	9	2695	10	5640	0.00334	0.001773	P01911 P11678 P12724 P13727 P13762 P20036 P25942 P30273 Q30154	P01903 P01911 P11678 P12724 P13727 P13762 P20036 P25942 P30273 Q30154	over	0.0073602	0.332678	0.9
hsa04115	p53 signaling pathway	19	2695	26	5640	0.00705	0.00461	O14681 P05121 P06493 P17936 P24941 P25445 P27701 P31947 P42771 P49815 P55957 Q07812 Q14790 Q53FA7 Q658P3 Q7LG56 Q92466 Q9BRQ8 Q9Y6P5	O14681 P05121 P06493 P10415 P17936 P24941 P25445 P27701 P31947 P42574 P42771 P49815 P55957 P60484 P99999 Q00534 Q07812 Q13315 Q14790 Q53FA7 Q658P3 Q7LG56 Q92466 Q96FX8 Q9BRQ8 Q9Y6P5	over	0.00787403	0.332678	0.730769
hsa05202	Transcriptional misregulation in cancer	31	2695	47	5640	0.011503	0.008333	O43490 P05164 P07333 P08047 P08246 P08571 P11215 P12314 P14780 P15428 P17676 P17936 P17948 P25942 P28702 P29590 P41732 P59666 P61244 P68431 P84243 Q01844 Q05397 Q07812 Q13105 Q13547 Q16611 Q71DI3 Q92466 Q92804 Q9BYC5	O15550 O43278 O43490 O75376 P05164 P07333 P08047 P08069 P08246 P08571 P11215 P12314 P12838 P14780 P14923 P15428 P17676 P17844 P17936 P17948 P19838 P25942 P28702 P29590 P35637 P41732 P50750 P59666 P61244 P68431 P84243 Q01844 Q04206 Q05397 Q07812 Q13105 Q13315 Q13547 Q15532 Q16611 Q71DI3 Q92466 Q92769 Q92804 Q96ST3 Q9BYC5 Q9BZE9	over	0.00895619	0.336355	0.659574
hsa05323	Rheumatoid arthritis	20	2695	29	5640	0.007421	0.005142	O60603 P01137 P01911 P05362 P07711 P10600 P13762 P15313 P17948 P20036 P27449 P61421 Q13488 Q15904 Q16864 Q30154 Q8N8Y2 Q93050 Q9Y487 Q9Y5K8	O60603 O75348 P01137 P01903 P01911 P05107 P05362 P07711 P10600 P13762 P15313 P17948 P20036 P21281 P21283 P27449 P36543 P38606 P61421 Q13488 Q15904 Q16864 Q30154 Q8N8Y2 Q8NEY4 Q93050 Q9UI12 Q9Y487 Q9Y5K8	over	0.0172328	0.582469	0.689655
hsa04640	Hematopoietic cell lineage	21	2695	31	5640	0.007792	0.005496	P01911 P02786 P05106 P07333 P07359 P08174 P08473 P08514 P08571 P08648 P11215 P12314 P13224 P13612 P13762 P13987 P14770 P16070 P20036 P23229 Q30154	P01903 P01911 P02786 P05106 P07333 P07359 P08174 P08473 P08514 P08571 P08648 P11215 P12314 P13224 P13612 P13762 P13987 P14770 P15144 P15509 P16070 P16671 P17301 P20036 P21926 P23229 P26006 P28906 P56199 Q30154 Q99062	over	0.019713	0.605726	0.677419
hsa04977	Vitamin digestion and absorption	9	2695	11	5640	0.00334	0.00195	P02647 P06727 P41440 P43251 Q8WTV0 Q96NT5 Q9NQ40 Q9NUN5 Q9Y289	P02647 P04114 P06727 P33527 P41440 P43251 Q8WTV0 Q96NT5 Q9NQ40 Q9NUN5 Q9Y289	over	0.0232319	0.654366	0.818182
hsa00512	Mucin type O-glycan biosynthesis	7	2695	8	5640	0.002597	0.001418	Q10471 Q10472 Q86SF2 Q8NCW6 Q96EU7 Q9NS00 Q9Y2A9	Q10471 Q10472 Q11201 Q86SF2 Q8NCW6 Q96EU7 Q9NS00 Q9Y2A9	over	0.0263964	0.686307	0.875
hsa04911	Insulin secretion	16	2695	23	5640	0.005937	0.004078	O15554 O60266 P05026 P11166 P16220 P17252 P20336 P22612 P50148 P50993 P51828 P63027 Q01970 Q14573 Q8NFM4 Q8TD43	O15554 O60266 P05023 P05026 P11166 P16220 P17252 P17612 P20336 P22612 P22694 P29992 P50148 P50993 P51828 P54709 P63027 Q01970 Q13555 Q13557 Q14573 Q8NFM4 Q8TD43	over	0.0289792	0.69964	0.695652
hsa00590	Arachidonic acid metabolism	14	2695	20	5640	0.005195	0.003546	O14684 O60760 P14555 P15428 P16152 P18054 P23219 P34913 P36269 P41222 Q14914 Q8N4Q0 Q8N8N7 Q9H7Z7	O14684 O60760 P09917 P09960 P14555 P15428 P16152 P18054 P23219 P24557 P34913 P36269 P36969 P41222 Q14914 Q15185 Q8N4Q0 Q8N8N7 Q8TBF2 Q9H7Z7	over	0.0377926	0.851594	0.7
hsa04330	Notch signaling pathway	11	2695	15	5640	0.004082	0.00266	P49757 P49768 P78536 Q04721 Q04726 Q06330 Q13363 Q13547 Q13573 Q92542 Q9UM47	P49757 P49768 P56545 P78536 Q04721 Q04726 Q06330 Q09472 Q13363 Q13547 Q13573 Q8TDB6 Q92542 Q92769 Q9UM47	over	0.0412736	0.871904	0.733333
hsa04080	Neuroactive ligand-receptor interaction	16	2695	24	5640	0.005937	0.004255	O95136 P00734 P00747 P01024 P01031 P01042 P06850 P08311 P21462 P30536 P35414 Q15726 Q16581 Q92633 Q99571 Q9UHF0	O95136 P00734 P00747 P01024 P01031 P01042 P01242 P04150 P06850 P07550 P08311 P08588 P0DML2 P21462 P25101 P30536 P35414 P43657 P47900 Q15726 Q16581 Q92633 Q99571 Q9UHF0	over	0.0488939	0.899104	0.666667
hsa05144	Malaria	12	2695	17	5640	0.004453	0.003014	O60603 P01137 P05362 P10600 P14210 P18827 P19320 P25942 P34741 P60033 P68871 P69905	O60603 P01137 P05107 P05362 P10600 P14210 P16284 P16671 P18827 P19320 P25942 P34741 P60033 P68871 P69905 Q07954 Q99836	over	0.0495356	0.899104	0.705882
hsa04613	Neutrophil extracellular trap formation	46	2695	80	5640	0.017069	0.014184	O14929 O15264 O60603 O75367 P01024 P01031 P02671 P02675 P02679 P04275 P05106 P05164 Q16778 P07359 P08246 P08311 P08514 P08637 Q99878 P11215 P12314 P12318 P15153 P16104 P17252 P19174 P20160 P21462 P21796 P31751 P42338 P45880 P49662 P49913 P51790 P51795 P68431 P84243 Q01970 Q13547 Q15080 Q16539 Q71DI3 Q9P0M6 Q9UBN7 Q9Y243	O14929 O15264 O60603 P62807 O75367 O95352 P01024 P01031 P02671 P02675 P02679 P04049 P04275 P04839 P05106 P05107 P05141 P05164 Q16778 P07359 P08246 P08311 P08514 P08637 P09429 Q71UI9 Q99878 P11215 P12235 P12236 P12314 P12318 P13498 P15153 P16104 P16885 P17252 P19174 P19838 P19878 P20160 P21462 P21796 P27361 P27986 P28482 P29466 P30405 P31749 P31751 P36507 P42338 P42345 P43405 P45880 P49662 P49913 …	over	0.0505414	0.899104	0.575
hsa03320	PPAR signaling pathway	23	2695	37	5640	0.008534	0.00656	O14975 O15254 O60488 O95573 P02647 P07108 P15090 P28330 P28702 P33121 P50416 P54868 P78380 Q01469 Q15067 Q15848 Q16822 Q6P1M0 Q6PCB7 Q6Q788 Q9BX66 Q9BY76 Q9Y2P4	O14975 O15254 O15530 O60488 O95573 P02647 P02652 P02656 P05413 P07108 P09110 P11310 P15090 P16671 P22307 P23786 P28330 P28702 P33121 P50416 P54868 P55058 P78380 Q01469 Q01581 Q13418 Q15067 Q15848 Q16822 Q6P1M0 Q6PCB7 Q6Q788 Q86SK9 Q99541 Q9BX66 Q9BY76 Q9Y2P4	over	0.0555499	0.92047	0.621622

## Sheet: Table S4
Table S4 The top 30 item of GO analysis in Figure 6A.
GO_ID	Term	Category	Test	Ref	TestAll	RefAll	geneID	Pvalue	FDR	richFactor
GO:0005576	extracellular region	CC	680	3815	2044	17136	ENSG00000131094(C1QL1),ENSG00000197614(MFAP5),ENSG00000166147(FBN1),ENSG00000171557(FGG),ENSG00000171560(FGA),ENSG00000167711(SERPINF2),ENSG00000171564(FGB),ENSG00000115414(FN1),ENSG00000196739(COL27A1),ENSG00000168542(COL3A1),ENSG00000134871(COL4A2),ENSG00000169031(COL4A3),ENSG00000081052(COL4A4),ENSG00000130635(COL5A1),ENSG00000111799(COL12A1),ENSG00000187955(COL14A1),ENSG00000182871(COL18A1),E…	1.44671e-34	1.87451e-30	0.178244
GO:0044421	extracellular region part	CC	568	3223	2044	17136	ENSG00000171557(FGG),ENSG00000171560(FGA),ENSG00000167711(SERPINF2),ENSG00000171564(FGB),ENSG00000115414(FN1),ENSG00000158270(COLEC12),ENSG00000133116(KL),ENSG00000102755(FLT1),ENSG00000101280(ANGPT4),ENSG00000128218(VPREB3),ENSG00000102837(OLFM4),ENSG00000170369(CST2),ENSG00000134871(COL4A2),ENSG00000011201(ANOS1),ENSG00000196839(ADA),ENSG00000182931(WFDC10B),ENSG00000166396(SERPINB7),ENSG000001…	2.01513e-26	1.3055e-22	0.176233
GO:0005615	extracellular space	CC	535	3004	2044	17136	ENSG00000171557(FGG),ENSG00000171560(FGA),ENSG00000167711(SERPINF2),ENSG00000171564(FGB),ENSG00000115414(FN1),ENSG00000211892(IGHG4),ENSG00000211893(IGHG2),ENSG00000211890(IGHA2),ENSG00000211896(IGHG1),ENSG00000113302(IL12B),ENSG00000165475(CRYL1),ENSG00000133116(KL),ENSG00000100121(GGTLC2),ENSG00000102837(OLFM4),ENSG00000125868(DSTN),ENSG00000134871(COL4A2),ENSG00000196139(AKR1C3),ENSG0000015829…	8.95017e-26	3.86558e-22	0.178096
GO:0031012	extracellular matrix	CC	129	523	2044	17136	ENSG00000101280(ANGPT4),ENSG00000134871(COL4A2),ENSG00000182871(COL18A1),ENSG00000124479(NDP),ENSG00000196415(PRTN3),ENSG00000197614(MFAP5),ENSG00000132205(EMILIN2),ENSG00000120885(CLU),ENSG00000100234(TIMP3),ENSG00000076716(GPC4),ENSG00000168077(SCARA3),ENSG00000053747(LAMA3),ENSG00000065618(COL17A1),ENSG00000162512(SDC3),ENSG00000101160(CTSZ),ENSG00000106366(SERPINE1),ENSG00000196739(COL27A1),E…	2.02787e-16	6.56878e-13	0.246654
GO:0043062	extracellular structure organization	BP	116	456	2044	17136	ENSG00000102760(RGCC),ENSG00000110245(APOC3),ENSG00000118137(APOA1),ENSG00000159307(SCUBE1),ENSG00000166033(HTRA1),ENSG00000168928(CTRB2),ENSG00000168925(CTRB1),ENSG00000197561(ELANE),ENSG00000102996(MMP15),ENSG00000174705(SH3PXD2B),ENSG00000106991(ENG),ENSG00000038295(TLL1),ENSG00000164344(KLKB1),ENSG00000135047(CTSL),ENSG00000100448(CTSG),ENSG00000123342(MMP19),ENSG00000146197(SCUBE3),ENSG00000…	6.45363e-16	1.67239e-12	0.254386
GO:0016477	cell migration	BP	274	1457	2044	17136	ENSG00000157927(RADIL),ENSG00000090776(EFNB1),ENSG00000112902(SEMA5A),ENSG00000125850(OVOL2),ENSG00000075223(SEMA3C),ENSG00000184058(TBX1),ENSG00000049130(KITLG),ENSG00000165731(RET),ENSG00000092421(SEMA6A),ENSG00000185033(SEMA4B),ENSG00000168758(SEMA4C),ENSG00000107485(GATA3),ENSG00000133083(DCLK1),ENSG00000099250(NRP1),ENSG00000075275(CELSR1),ENSG00000004848(ARX),ENSG00000087088(BAX),ENSG000001…	1.12784e-15	2.33709e-12	0.188058
GO:0071944	cell periphery	CC	738	4887	2044	17136	ENSG00000158270(COLEC12),ENSG00000170579(DLGAP1),ENSG00000133116(KL),ENSG00000154654(NCAM2),ENSG00000177663(IL17RA),ENSG00000156284(CLDN8),ENSG00000102755(FLT1),ENSG00000184792(OSBP2),ENSG00000102837(OLFM4),ENSG00000128283(CDC42EP1),ENSG00000136153(LMO7),ENSG00000100302(RASD2),ENSG00000157557(ETS2),ENSG00000011201(ANOS1),ENSG00000157551(KCNJ15),ENSG00000146938(NLGN4X),ENSG00000152229(PSTPIP2),ENS…	1.26261e-15	2.33709e-12	0.151013
GO:0022610	biological adhesion	BP	263	1396	2044	17136	ENSG00000148204(CRB2),ENSG00000073008(PVR),ENSG00000086548(CEACAM6),ENSG00000162692(VCAM1),ENSG00000007908(SELE),ENSG00000166341(DCHS1),ENSG00000181754(AMIGO1),ENSG00000213853(EMP2),ENSG00000145715(RASA1),ENSG00000113916(BCL6),ENSG00000143537(ADAM15),ENSG00000101311(FERMT1),ENSG00000120899(PTK2B),ENSG00000104332(SFRP1),ENSG00000137077(CCL21),ENSG00000144452(ABCA12),ENSG00000154654(NCAM2),ENSG0000…	3.7393e-15	6.05626e-12	0.188395
GO:0005886	plasma membrane	CC	719	4769	2044	17136	ENSG00000175315(CST6),ENSG00000159516(SPRR2G),ENSG00000118898(PPL),ENSG00000081277(PKP1),ENSG00000158445(KCNB1),ENSG00000142583(SLC2A5),ENSG00000185567(AHNAK2),ENSG00000171345(KRT19),ENSG00000162692(VCAM1),ENSG00000182492(BGN),ENSG00000018625(ATP1A2),ENSG00000162004(CCDC78),ENSG00000145362(ANK2),ENSG00000113396(SLC27A6),ENSG00000163399(ATP1A1),ENSG00000170421(KRT8),ENSG00000108839(ALOX12),ENSG000…	6.06745e-15	8.7351e-12	0.150765
GO:0048870	cell motility	BP	294	1619	2044	17136	ENSG00000157927(RADIL),ENSG00000090776(EFNB1),ENSG00000112902(SEMA5A),ENSG00000125850(OVOL2),ENSG00000075223(SEMA3C),ENSG00000184058(TBX1),ENSG00000049130(KITLG),ENSG00000165731(RET),ENSG00000092421(SEMA6A),ENSG00000185033(SEMA4B),ENSG00000168758(SEMA4C),ENSG00000107485(GATA3),ENSG00000133083(DCLK1),ENSG00000099250(NRP1),ENSG00000075275(CELSR1),ENSG00000004848(ARX),ENSG00000087088(BAX),ENSG000001…	9.78308e-15	1.15236e-11	0.181594
GO:0051674	localization of cell	BP	294	1619	2044	17136	ENSG00000157927(RADIL),ENSG00000090776(EFNB1),ENSG00000112902(SEMA5A),ENSG00000125850(OVOL2),ENSG00000075223(SEMA3C),ENSG00000184058(TBX1),ENSG00000049130(KITLG),ENSG00000165731(RET),ENSG00000092421(SEMA6A),ENSG00000185033(SEMA4B),ENSG00000168758(SEMA4C),ENSG00000107485(GATA3),ENSG00000133083(DCLK1),ENSG00000099250(NRP1),ENSG00000075275(CELSR1),ENSG00000004848(ARX),ENSG00000087088(BAX),ENSG000001…	9.78308e-15	1.15236e-11	0.181594
GO:0007155	cell adhesion	BP	260	1389	2044	17136	ENSG00000148204(CRB2),ENSG00000073008(PVR),ENSG00000086548(CEACAM6),ENSG00000162692(VCAM1),ENSG00000007908(SELE),ENSG00000166341(DCHS1),ENSG00000181754(AMIGO1),ENSG00000213853(EMP2),ENSG00000145715(RASA1),ENSG00000113916(BCL6),ENSG00000143537(ADAM15),ENSG00000101311(FERMT1),ENSG00000120899(PTK2B),ENSG00000104332(SFRP1),ENSG00000137077(CCL21),ENSG00000144452(ABCA12),ENSG00000071991(CDH19),ENSG0000…	1.21912e-14	1.31634e-11	0.187185
GO:0031982	vesicle	CC	579	3742	2044	17136	ENSG00000159082(SYNJ1),ENSG00000007171(NOS2),ENSG00000164867(NOS3),ENSG00000169696(ASPSCR1),ENSG00000115020(PIKFYVE),ENSG00000128683(GAD1),ENSG00000117228(GBP1),ENSG00000159228(CBR1),ENSG00000106809(OGN),ENSG00000171560(FGA),ENSG00000207864(MIR27B),ENSG00000018625(ATP1A2),ENSG00000177239(MAN1B1),ENSG00000171564(FGB),ENSG00000140545(MFGE8),ENSG00000131446(MGAT1),ENSG00000010278(CD9),ENSG0000013726…	1.05656e-13	1.05307e-10	0.15473
GO:0009986	cell surface	CC	164	786	2044	17136	ENSG00000196839(ADA),ENSG00000134460(IL2RA),ENSG00000197646(PDCD1LG2),ENSG00000159307(SCUBE1),ENSG00000120217(CD274),ENSG00000100385(IL2RB),ENSG00000186891(TNFRSF18),ENSG00000076716(GPC4),ENSG00000186810(CXCR3),ENSG00000211892(IGHG4),ENSG00000211893(IGHG2),ENSG00000211890(IGHA2),ENSG00000168079(SCARA5),ENSG00000134352(IL6ST),ENSG00000214279(SCART1),ENSG00000170989(S1PR1),ENSG00000012124(CD22),ENS…	1.97912e-13	1.83168e-10	0.208651
GO:0040011	locomotion	BP	318	1834	2044	17136	ENSG00000157927(RADIL),ENSG00000090776(EFNB1),ENSG00000112902(SEMA5A),ENSG00000125850(OVOL2),ENSG00000075223(SEMA3C),ENSG00000184058(TBX1),ENSG00000049130(KITLG),ENSG00000165731(RET),ENSG00000092421(SEMA6A),ENSG00000185033(SEMA4B),ENSG00000168758(SEMA4C),ENSG00000107485(GATA3),ENSG00000133083(DCLK1),ENSG00000099250(NRP1),ENSG00000075275(CELSR1),ENSG00000004848(ARX),ENSG00000087088(BAX),ENSG000001…	3.61544e-13	3.12301e-10	0.173391
GO:0030198	extracellular matrix organization	BP	100	404	2044	17136	ENSG00000102760(RGCC),ENSG00000159307(SCUBE1),ENSG00000166033(HTRA1),ENSG00000168928(CTRB2),ENSG00000168925(CTRB1),ENSG00000197561(ELANE),ENSG00000102996(MMP15),ENSG00000174705(SH3PXD2B),ENSG00000106991(ENG),ENSG00000038295(TLL1),ENSG00000164344(KLKB1),ENSG00000135047(CTSL),ENSG00000100448(CTSG),ENSG00000123342(MMP19),ENSG00000146197(SCUBE3),ENSG00000196611(MMP1),ENSG00000262406(MMP12),ENSG000001…	4.234e-13	3.42874e-10	0.247525
GO:0006928	movement of cell or subcellular component	BP	349	2070	2044	17136	ENSG00000157927(RADIL),ENSG00000090776(EFNB1),ENSG00000112902(SEMA5A),ENSG00000125850(OVOL2),ENSG00000075223(SEMA3C),ENSG00000184058(TBX1),ENSG00000049130(KITLG),ENSG00000165731(RET),ENSG00000092421(SEMA6A),ENSG00000185033(SEMA4B),ENSG00000168758(SEMA4C),ENSG00000107485(GATA3),ENSG00000133083(DCLK1),ENSG00000099250(NRP1),ENSG00000075275(CELSR1),ENSG00000004848(ARX),ENSG00000087088(BAX),ENSG000001…	9.90823e-13	7.35028e-10	0.168599
GO:0062023	collagen-containing extracellular matrix	CC	98	398	2044	17136	ENSG00000134871(COL4A2),ENSG00000182871(COL18A1),ENSG00000053747(LAMA3),ENSG00000065618(COL17A1),ENSG00000130635(COL5A1),ENSG00000091128(LAMB4),ENSG00000198732(SMOC1),ENSG00000214274(ANG),ENSG00000054179(ENTPD2),ENSG00000105894(PTN),ENSG00000074527(NTN4),ENSG00000215018(COL28A1),ENSG00000177697(CD151),ENSG00000198759(EGFL6),ENSG00000164946(FREM1),ENSG00000173269(MMRN2),ENSG00000148357(HMCN2),ENSG…	1.02111e-12	7.35028e-10	0.246231
GO:0019730	antimicrobial humoral response	BP	42	110	2044	17136	ENSG00000133710(SPINK5),ENSG00000142515(KLK3),ENSG00000096088(PGC),ENSG00000197561(ELANE),ENSG00000182931(WFDC10B),ENSG00000164821(DEFA4),ENSG00000239839(DEFA3),ENSG00000124107(SLPI),ENSG00000211890(IGHA2),ENSG00000124116(WFDC3),ENSG00000214274(ANG),ENSG00000100448(CTSG),ENSG00000169397(RNASE3),ENSG00000206047(DEFA1),ENSG00000091513(TF),ENSG00000164047(CAMP),ENSG00000136695(IL36RN),ENSG0000015967…	1.3421e-12	9.15239e-10	0.381818
GO:0060205	cytoplasmic vesicle lumen	CC	85	328	2044	17136	ENSG00000181195(PENK),ENSG00000197766(CFD),ENSG00000012779(ALOX5),ENSG00000163993(S100P),ENSG00000103196(CRISPLD2),ENSG00000103187(COTL1),ENSG00000123131(PRDX4),ENSG00000169299(PGM2),ENSG00000143546(S100A8),ENSG00000163221(S100A12),ENSG00000158825(CDA),ENSG00000109107(ALDOC),ENSG00000180448(ARHGAP45),ENSG00000091513(TF),ENSG00000118137(APOA1),ENSG00000173110(HSPA6),ENSG00000115138(POMC),ENSG00000…	1.80634e-12	1.17024e-09	0.259146
GO:0005539	glycosaminoglycan binding	MF	59	208	2044	17136	ENSG00000103888(CEMIP),ENSG00000136011(STAB2),ENSG00000204381(LAYN),ENSG00000132702(HAPLN2),ENSG00000011201(ANOS1),ENSG00000166979(EVA1C),ENSG00000172232(AZU1),ENSG00000099250(NRP1),ENSG00000105426(PTPRS),ENSG00000175445(LPL),ENSG00000125378(BMP4),ENSG00000274736(CCL23),ENSG00000165973(NELL1),ENSG00000040608(RTN4R),ENSG00000145147(SLIT2),ENSG00000130635(COL5A1),ENSG00000103196(CRISPLD2),ENSG00000…	9.81233e-11	3.85268e-08	0.283654
GO:0048018	receptor ligand activity	MF	89	397	2044	17136	ENSG00000181195(PENK),ENSG00000183844(FAM3B),ENSG00000124479(NDP),ENSG00000154764(WNT7A),ENSG00000078401(EDN1),ENSG00000172458(IL17D),ENSG00000125378(BMP4),ENSG00000181374(CCL13),ENSG00000274736(CCL23),ENSG00000108691(CCL2),ENSG00000275302(CCL4),ENSG00000102962(CCL22),ENSG00000163736(PPBP),ENSG00000163739(CXCL1),ENSG00000105989(WNT2),ENSG00000119699(TGFB3),ENSG00000049130(KITLG),ENSG00000163737(P…	2.02889e-09	4.86821e-07	0.224181
GO:0005102	signaling receptor binding	MF	245	1450	2044	17136	ENSG00000181195(PENK),ENSG00000183971(NPW),ENSG00000141404(GNAL),ENSG00000170989(S1PR1),ENSG00000087258(GNAO1),ENSG00000163485(ADORA1),ENSG00000173432(SAA1),ENSG00000070031(SCT),ENSG00000241563(CORT),ENSG00000019169(MARCO),ENSG00000115138(POMC),ENSG00000137033(IL33),ENSG00000133116(KL),ENSG00000090776(EFNB1),ENSG00000254087(LYN),ENSG00000169242(EFNA1),ENSG00000124479(NDP),ENSG00000154764(WNT7A),E…	3.54175e-09	7.77805e-07	0.168966
GO:0030545	receptor regulator activity	MF	94	433	2044	17136	ENSG00000181195(PENK),ENSG00000183844(FAM3B),ENSG00000124479(NDP),ENSG00000154764(WNT7A),ENSG00000078401(EDN1),ENSG00000172458(IL17D),ENSG00000125378(BMP4),ENSG00000181374(CCL13),ENSG00000274736(CCL23),ENSG00000108691(CCL2),ENSG00000275302(CCL4),ENSG00000102962(CCL22),ENSG00000163736(PPBP),ENSG00000163739(CXCL1),ENSG00000105989(WNT2),ENSG00000119699(TGFB3),ENSG00000049130(KITLG),ENSG00000163737(P…	4.08329e-09	8.39796e-07	0.21709
GO:1901681	sulfur compound binding	MF	61	243	2044	17136	ENSG00000167780(SOAT2),ENSG00000057252(SOAT1),ENSG00000097021(ACOT7),ENSG00000011201(ANOS1),ENSG00000166979(EVA1C),ENSG00000172232(AZU1),ENSG00000099250(NRP1),ENSG00000105426(PTPRS),ENSG00000175445(LPL),ENSG00000125378(BMP4),ENSG00000274736(CCL23),ENSG00000165973(NELL1),ENSG00000040608(RTN4R),ENSG00000145147(SLIT2),ENSG00000130635(COL5A1),ENSG00000103196(CRISPLD2),ENSG00000109610(SOD3),ENSG000001…	9.06267e-09	1.6775e-06	0.251029
GO:0008201	heparin binding	MF	43	152	2044	17136	ENSG00000011201(ANOS1),ENSG00000166979(EVA1C),ENSG00000172232(AZU1),ENSG00000099250(NRP1),ENSG00000105426(PTPRS),ENSG00000175445(LPL),ENSG00000125378(BMP4),ENSG00000274736(CCL23),ENSG00000165973(NELL1),ENSG00000040608(RTN4R),ENSG00000145147(SLIT2),ENSG00000130635(COL5A1),ENSG00000103196(CRISPLD2),ENSG00000109610(SOD3),ENSG00000198732(SMOC1),ENSG00000197561(ELANE),ENSG00000214274(ANG),ENSG00000163…	3.60499e-08	5.2483e-06	0.282895
GO:0005506	iron ion binding	MF	40	139	2044	17136	ENSG00000129521(EGLN3),ENSG00000170946(DNAJC24),ENSG00000167996(FTH1),ENSG00000129596(CDO1),ENSG00000180176(TH),ENSG00000089472(HEPH),ENSG00000168769(TET2),ENSG00000091513(TF),ENSG00000100253(MIOX),ENSG00000012779(ALOX5),ENSG00000099194(SCD),ENSG00000095596(CYP26A1),ENSG00000186529(CYP4F3),ENSG00000172817(CYP7B1),ENSG00000130649(CYP2E1),ENSG00000138061(CYP1B1),ENSG00000106397(PLOD3),ENSG000001030…	6.4002e-08	8.54922e-06	0.28777
GO:0019825	oxygen binding	MF	18	38	2044	17136	ENSG00000086991(NOX4),ENSG00000160200(CBS),ENSG00000198125(MB),ENSG00000095596(CYP26A1),ENSG00000130649(CYP2E1),ENSG00000140465(CYP1A1),ENSG00000223609(HBD),ENSG00000196565(HBG2),ENSG00000213934(HBG1),ENSG00000180176(TH),ENSG00000130656(HBZ),ENSG00000206177(HBM),ENSG00000188536(HBA2),ENSG00000206172(HBA1),ENSG00000086506(HBQ1),ENSG00000161544(CYGB),ENSG00000151790(TDO2),ENSG00000142973(CYP4B1)	7.01454e-08	9.27423e-06	0.473684
GO:0043177	organic acid binding	MF	52	209	2044	17136	ENSG00000095596(CYP26A1),ENSG00000131759(RARA),ENSG00000184925(LCN12),ENSG00000143320(CRABP2),ENSG00000107317(PTGDS),ENSG00000243955(GSTA1),ENSG00000103888(CEMIP),ENSG00000136011(STAB2),ENSG00000204381(LAYN),ENSG00000132702(HAPLN2),ENSG00000160282(FTCD),ENSG00000110203(FOLR3),ENSG00000128683(GAD1),ENSG00000159267(HLCS),ENSG00000078070(MCCC1),ENSG00000180176(TH),ENSG00000151790(TDO2),ENSG000001724…	1.50289e-07	1.92801e-05	0.248804
GO:0031720	haptoglobin binding	MF	8	9	2044	17136	ENSG00000223609(HBD),ENSG00000196565(HBG2),ENSG00000213934(HBG1),ENSG00000130656(HBZ),ENSG00000206177(HBM),ENSG00000188536(HBA2),ENSG00000206172(HBA1),ENSG00000086506(HBQ1)	3.25888e-07	3.9463e-05	0.888889

## Sheet: Table S5
Table S5 The top 20 item of KEGG analysis in Figure 6B.
ID	Description	Test	TestAll	Ref	RefAll	Pvalue	FDR	richFactor	Gene_id	KEGG_id	URL
hsa04061	Viral protein interaction with cytokine and cytokine receptor	28	903	90	7104	3.38698e-06	0.00111432	0.311111	ENSG00000134460(IL2RA)|ENSG00000100385(IL2RB)|ENSG00000181374(CCL13)|ENSG00000274736(CCL23)|ENSG00000186810(CXCR3)|ENSG00000108691(CCL2)|ENSG00000275302(CCL4)|ENSG00000102962(CCL22)|ENSG00000163736(PPBP)|ENSG00000134352(IL6ST)|ENSG00000163739(CXCL1)|ENSG00000174564(IL20RB)|ENSG00000163737(PF4)|ENSG00000121858(TNFSF10)|ENSG00000180871(CXCR2)|ENSG00000163464(CXCR1)|ENSG00000121966(CXCR4)|ENSG000001…	hsa:3559|hsa:3560|hsa:6357|hsa:6368|hsa:2833|hsa:6347|hsa:6351|hsa:6367|hsa:5473|hsa:3572|hsa:2919|hsa:53833|hsa:5196|hsa:8743|hsa:3579|hsa:3577|hsa:7852|hsa:6366|hsa:7124|hsa:1436|hsa:146433|hsa:4283|hsa:3627|hsa:6373|hsa:2829|hsa:11009|hsa:6352|hsa:50604	http://www.kegg.jp/kegg-bin/show_pathway?hsa04061+hsa:3559+hsa:3560+hsa:6357+hsa:6368+hsa:2833+hsa:6347+hsa:6351+hsa:6367+hsa:5473+hsa:3572+hsa:2919+hsa:53833+hsa:5196+hsa:8743+hsa:3579+hsa:3577+hsa:7852+hsa:6366+hsa:7124+hsa:1436+hsa:146433+hsa:4283+hsa:3627+hsa:6373+hsa:2829+hsa:11009+hsa:6352+hsa:50604
hsa05204	Chemical carcinogenesis - DNA adducts	17	903	48	7104	4.56176e-05	0.00667998	0.354167	ENSG00000159228(CBR1)|ENSG00000151632(AKR1C2)|ENSG00000008394(MGST1)|ENSG00000130649(CYP2E1)|ENSG00000138061(CYP1B1)|ENSG00000099984(GSTT2)|ENSG00000140465(CYP1A1)|ENSG00000255974(CYP2A6)|ENSG00000065621(GSTO2)|ENSG00000134201(GSTM5)|ENSG00000134184(GSTM1)|ENSG00000134202(GSTM3)|ENSG00000243955(GSTA1)|ENSG00000138109(CYP2C9)|ENSG00000117594(HSD11B1)|ENSG00000167733(HSD11B1L)|ENSG00000168765(GSTM4)	hsa:873|hsa:1646|hsa:4257|hsa:1571|hsa:1545|hsa:2953|hsa:1543|hsa:1548|hsa:119391|hsa:2949|hsa:2944|hsa:2947|hsa:2938|hsa:1559|hsa:3290|hsa:374875|hsa:2948	http://www.kegg.jp/kegg-bin/show_pathway?hsa05204+hsa:873+hsa:1646+hsa:4257+hsa:1571+hsa:1545+hsa:2953+hsa:1543+hsa:1548+hsa:119391+hsa:2949+hsa:2944+hsa:2947+hsa:2938+hsa:1559+hsa:3290+hsa:374875+hsa:2948
hsa05418	Fluid shear stress and atherosclerosis	34	903	136	7104	6.09117e-05	0.00667998	0.25	ENSG00000078401(EDN1)|ENSG00000124145(SDC4)|ENSG00000125378(BMP4)|ENSG00000008394(MGST1)|ENSG00000136810(TXN)|ENSG00000108691(CCL2)|ENSG00000099984(GSTT2)|ENSG00000065621(GSTO2)|ENSG00000108984(MAP2K6)|ENSG00000169750(RAC3)|ENSG00000134201(GSTM5)|ENSG00000162692(VCAM1)|ENSG00000134184(GSTM1)|ENSG00000164867(NOS3)|ENSG00000135047(CTSL)|ENSG00000115590(IL1R2)|ENSG00000134202(GSTM3)|ENSG00000161011(…	hsa:1906|hsa:6385|hsa:652|hsa:4257|hsa:7295|hsa:6347|hsa:2953|hsa:119391|hsa:5608|hsa:5881|hsa:2949|hsa:7412|hsa:2944|hsa:4846|hsa:1514|hsa:7850|hsa:2947|hsa:8878|hsa:2938|hsa:7124|hsa:7422|hsa:6401|hsa:1003|hsa:5879|hsa:5603|hsa:3690|hsa:3791|hsa:9181|hsa:4688|hsa:4780|hsa:6382|hsa:3674|hsa:163688|hsa:2948	http://www.kegg.jp/kegg-bin/show_pathway?hsa05418+hsa:1906+hsa:6385+hsa:652+hsa:4257+hsa:7295+hsa:6347+hsa:2953+hsa:119391+hsa:5608+hsa:5881+hsa:2949+hsa:7412+hsa:2944+hsa:4846+hsa:1514+hsa:7850+hsa:2947+hsa:8878+hsa:2938+hsa:7124+hsa:7422+hsa:6401+hsa:1003+hsa:5879+hsa:5603+hsa:3690+hsa:3791+hsa:9181+hsa:4688+hsa:4780+hsa:6382+hsa:3674+hsa:163688+hsa:2948
hsa00980	Metabolism of xenobiotics by cytochrome P450	17	903	51	7104	0.000109437	0.0090012	0.333333	ENSG00000159228(CBR1)|ENSG00000008394(MGST1)|ENSG00000006534(ALDH3B1)|ENSG00000130649(CYP2E1)|ENSG00000138061(CYP1B1)|ENSG00000099984(GSTT2)|ENSG00000140465(CYP1A1)|ENSG00000255974(CYP2A6)|ENSG00000065621(GSTO2)|ENSG00000134201(GSTM5)|ENSG00000134184(GSTM1)|ENSG00000134202(GSTM3)|ENSG00000243955(GSTA1)|ENSG00000138109(CYP2C9)|ENSG00000117594(HSD11B1)|ENSG00000167733(HSD11B1L)|ENSG00000168765(GSTM…	hsa:873|hsa:4257|hsa:221|hsa:1571|hsa:1545|hsa:2953|hsa:1543|hsa:1548|hsa:119391|hsa:2949|hsa:2944|hsa:2947|hsa:2938|hsa:1559|hsa:3290|hsa:374875|hsa:2948	http://www.kegg.jp/kegg-bin/show_pathway?hsa00980+hsa:873+hsa:4257+hsa:221+hsa:1571+hsa:1545+hsa:2953+hsa:1543+hsa:1548+hsa:119391+hsa:2949+hsa:2944+hsa:2947+hsa:2938+hsa:1559+hsa:3290+hsa:374875+hsa:2948
hsa04060	Cytokine-cytokine receptor interaction	52	903	249	7104	0.000157621	0.0103715	0.208835	ENSG00000177663(IL17RA)|ENSG00000134460(IL2RA)|ENSG00000159128(IFNGR2)|ENSG00000127863(TNFRSF19)|ENSG00000172179(PRL)|ENSG00000100385(IL2RB)|ENSG00000186891(TNFRSF18)|ENSG00000172458(IL17D)|ENSG00000125378(BMP4)|ENSG00000181374(CCL13)|ENSG00000274736(CCL23)|ENSG00000186810(CXCR3)|ENSG00000108691(CCL2)|ENSG00000275302(CCL4)|ENSG00000102962(CCL22)|ENSG00000163736(PPBP)|ENSG00000134352(IL6ST)|ENSG00…	hsa:23765|hsa:3559|hsa:3460|hsa:55504|hsa:5617|hsa:3560|hsa:8784|hsa:53342|hsa:652|hsa:6357|hsa:6368|hsa:2833|hsa:6347|hsa:6351|hsa:6367|hsa:5473|hsa:3572|hsa:2919|hsa:7043|hsa:53833|hsa:4804|hsa:5196|hsa:246778|hsa:8743|hsa:3593|hsa:26525|hsa:3977|hsa:3579|hsa:3577|hsa:27190|hsa:7850|hsa:7852|hsa:6366|hsa:3625|hsa:7124|hsa:1436|hsa:146433|hsa:2057|hsa:90865|hsa:1440|hsa:9466|hsa:132014|hsa:4283|…	http://www.kegg.jp/kegg-bin/show_pathway?hsa04060+hsa:23765+hsa:3559+hsa:3460+hsa:55504+hsa:5617+hsa:3560+hsa:8784+hsa:53342+hsa:652+hsa:6357+hsa:6368+hsa:2833+hsa:6347+hsa:6351+hsa:6367+hsa:5473+hsa:3572+hsa:2919+hsa:7043+hsa:53833+hsa:4804+hsa:5196+hsa:246778+hsa:8743+hsa:3593+hsa:26525+hsa:3977+hsa:3579+hsa:3577+hsa:27190+hsa:7850+hsa:7852+hsa:6366+hsa:3625+hsa:7124+hsa:1436+hsa:146433+hsa:205…
hsa00590	Arachidonic acid metabolism	17	903	54	7104	0.000240978	0.0132136	0.314815	ENSG00000196139(AKR1C3)|ENSG00000159228(CBR1)|ENSG00000012779(ALOX5)|ENSG00000164294(GPX8)|ENSG00000186529(CYP4F3)|ENSG00000168907(PLA2G4F)|ENSG00000130649(CYP2E1)|ENSG00000148344(PTGES)|ENSG00000099998(GGT5)|ENSG00000116157(GPX7)|ENSG00000107317(PTGDS)|ENSG00000211445(GPX3)|ENSG00000138109(CYP2C9)|ENSG00000168970(JMJD7-PLA2G4B)|ENSG00000161905(ALOX15)|ENSG00000158786(PLA2G2F)|ENSG00000108839(ALO…	hsa:8644|hsa:873|hsa:240|hsa:493869|hsa:4051|hsa:255189|hsa:1571|hsa:9536|hsa:2687|hsa:2882|hsa:5730|hsa:2878|hsa:1559|hsa:8681|hsa:246|hsa:64600|hsa:239	http://www.kegg.jp/kegg-bin/show_pathway?hsa00590+hsa:8644+hsa:873+hsa:240+hsa:493869+hsa:4051+hsa:255189+hsa:1571+hsa:9536+hsa:2687+hsa:2882+hsa:5730+hsa:2878+hsa:1559+hsa:8681+hsa:246+hsa:64600+hsa:239
hsa04514	Cell adhesion molecules	33	903	142	7104	0.000342691	0.0161065	0.232394	ENSG00000154654(NCAM2)|ENSG00000156284(CLDN8)|ENSG00000146938(NLGN4X)|ENSG00000197646(PDCD1LG2)|ENSG00000120217(CD274)|ENSG00000253958(CLDN23)|ENSG00000173482(PTPRM)|ENSG00000124145(SDC4)|ENSG00000162512(SDC3)|ENSG00000073008(PVR)|ENSG00000105695(MAG)|ENSG00000166086(JAM3)|ENSG00000196735(HLA-DQA1)|ENSG00000142949(PTPRF)|ENSG00000012124(CD22)|ENSG00000134258(VTCN1)|ENSG00000162692(VCAM1)|ENSG0000…	hsa:4685|hsa:9073|hsa:57502|hsa:80380|hsa:29126|hsa:137075|hsa:5797|hsa:6385|hsa:9672|hsa:5817|hsa:4099|hsa:83700|hsa:3117|hsa:5792|hsa:933|hsa:79679|hsa:7412|hsa:914|hsa:80381|hsa:9019|hsa:6401|hsa:1003|hsa:9076|hsa:10686|hsa:57555|hsa:8174|hsa:3135|hsa:100506658|hsa:925|hsa:6382|hsa:149461|hsa:50848|hsa:5133	http://www.kegg.jp/kegg-bin/show_pathway?hsa04514+hsa:4685+hsa:9073+hsa:57502+hsa:80380+hsa:29126+hsa:137075+hsa:5797+hsa:6385+hsa:9672+hsa:5817+hsa:4099+hsa:83700+hsa:3117+hsa:5792+hsa:933+hsa:79679+hsa:7412+hsa:914+hsa:80381+hsa:9019+hsa:6401+hsa:1003+hsa:9076+hsa:10686+hsa:57555+hsa:8174+hsa:3135+hsa:100506658+hsa:925+hsa:6382+hsa:149461+hsa:50848+hsa:5133
hsa04933	AGE-RAGE signaling pathway in diabetic complications	25	903	100	7104	0.000558128	0.022953	0.25	ENSG00000150907(FOXO1)|ENSG00000134871(COL4A2)|ENSG00000078401(EDN1)|ENSG00000108691(CCL2)|ENSG00000106366(SERPINE1)|ENSG00000086991(NOX4)|ENSG00000119699(TGFB3)|ENSG00000102882(MAPK3)|ENSG00000162692(VCAM1)|ENSG00000164867(NOS3)|ENSG00000087088(BAX)|ENSG00000232810(TNF)|ENSG00000112715(VEGFA)|ENSG00000007908(SELE)|ENSG00000136238(RAC1)|ENSG00000156711(MAPK13)|ENSG00000166949(SMAD3)|ENSG000001735…	hsa:2308|hsa:1284|hsa:1906|hsa:6347|hsa:5054|hsa:50507|hsa:7043|hsa:5595|hsa:7412|hsa:4846|hsa:581|hsa:7124|hsa:7422|hsa:6401|hsa:5879|hsa:5603|hsa:4088|hsa:7423|hsa:1958|hsa:1281|hsa:185|hsa:113026|hsa:2335|hsa:1285|hsa:1286	http://www.kegg.jp/kegg-bin/show_pathway?hsa04933+hsa:2308+hsa:1284+hsa:1906+hsa:6347+hsa:5054+hsa:50507+hsa:7043+hsa:5595+hsa:7412+hsa:4846+hsa:581+hsa:7124+hsa:7422+hsa:6401+hsa:5879+hsa:5603+hsa:4088+hsa:7423+hsa:1958+hsa:1281+hsa:185+hsa:113026+hsa:2335+hsa:1285+hsa:1286
hsa05200	Pathways in cancer	88	903	505	7104	0.000931505	0.0340517	0.174257	ENSG00000017797(RALBP1)|ENSG00000150907(FOXO1)|ENSG00000134871(COL4A2)|ENSG00000134460(IL2RA)|ENSG00000159128(IFNGR2)|ENSG00000167244(IGF2)|ENSG00000154764(WNT7A)|ENSG00000139679(LPAR6)|ENSG00000100385(IL2RB)|ENSG00000078401(EDN1)|ENSG00000129521(EGLN3)|ENSG00000164742(ADCY1)|ENSG00000125378(BMP4)|ENSG00000008394(MGST1)|ENSG00000164362(TERT)|ENSG00000130222(GADD45G)|ENSG00000101197(BIRC7)|ENSG000…	hsa:10928|hsa:2308|hsa:1284|hsa:3559|hsa:3460|hsa:3481|hsa:7476|hsa:10161|hsa:3560|hsa:1906|hsa:112399|hsa:107|hsa:652|hsa:4257|hsa:7015|hsa:10912|hsa:79444|hsa:3909|hsa:10125|hsa:2002|hsa:6934|hsa:1050|hsa:5914|hsa:3082|hsa:4843|hsa:9170|hsa:2953|hsa:3572|hsa:22798|hsa:7472|hsa:119391|hsa:898|hsa:7043|hsa:4254|hsa:28514|hsa:5595|hsa:25780|hsa:5881|hsa:2949|hsa:3593|hsa:4853|hsa:2122|hsa:2944|hsa…	http://www.kegg.jp/kegg-bin/show_pathway?hsa05200+hsa:10928+hsa:2308+hsa:1284+hsa:3559+hsa:3460+hsa:3481+hsa:7476+hsa:10161+hsa:3560+hsa:1906+hsa:112399+hsa:107+hsa:652+hsa:4257+hsa:7015+hsa:10912+hsa:79444+hsa:3909+hsa:10125+hsa:2002+hsa:6934+hsa:1050+hsa:5914+hsa:3082+hsa:4843+hsa:9170+hsa:2953+hsa:3572+hsa:22798+hsa:7472+hsa:119391+hsa:898+hsa:7043+hsa:4254+hsa:28514+hsa:5595+hsa:25780+hsa:588…
hsa03320	PPAR signaling pathway	17	903	68	7104	0.00409847	0.122385	0.25	ENSG00000173391(OLR1)|ENSG00000175445(LPL)|ENSG00000099194(SCD)|ENSG00000100979(PLTP)|ENSG00000130304(SLC27A1)|ENSG00000140284(SLC27A2)|ENSG00000164434(FABP7)|ENSG00000205560(CPT1B)|ENSG00000140992(PDPK1)|ENSG00000167772(ANGPTL4)|ENSG00000196611(MMP1)|ENSG00000113396(SLC27A6)|ENSG00000134824(FADS2)|ENSG00000110245(APOC3)|ENSG00000118137(APOA1)|ENSG00000134240(HMGCS2)|ENSG00000117054(ACADM)	hsa:4973|hsa:4023|hsa:6319|hsa:5360|hsa:376497|hsa:11001|hsa:2173|hsa:1375|hsa:5170|hsa:51129|hsa:4312|hsa:28965|hsa:9415|hsa:345|hsa:335|hsa:3158|hsa:34	http://www.kegg.jp/kegg-bin/show_pathway?hsa03320+hsa:4973+hsa:4023+hsa:6319+hsa:5360+hsa:376497+hsa:11001+hsa:2173+hsa:1375+hsa:5170+hsa:51129+hsa:4312+hsa:28965+hsa:9415+hsa:345+hsa:335+hsa:3158+hsa:34
hsa00982	Drug metabolism - cytochrome P450	13	903	47	7104	0.00458964	0.122385	0.276596	ENSG00000069535(MAOB)|ENSG00000008394(MGST1)|ENSG00000006534(ALDH3B1)|ENSG00000130649(CYP2E1)|ENSG00000099984(GSTT2)|ENSG00000255974(CYP2A6)|ENSG00000065621(GSTO2)|ENSG00000134201(GSTM5)|ENSG00000134184(GSTM1)|ENSG00000134202(GSTM3)|ENSG00000243955(GSTA1)|ENSG00000138109(CYP2C9)|ENSG00000168765(GSTM4)	hsa:4129|hsa:4257|hsa:221|hsa:1571|hsa:2953|hsa:1548|hsa:119391|hsa:2949|hsa:2944|hsa:2947|hsa:2938|hsa:1559|hsa:2948	http://www.kegg.jp/kegg-bin/show_pathway?hsa00982+hsa:4129+hsa:4257+hsa:221+hsa:1571+hsa:2953+hsa:1548+hsa:119391+hsa:2949+hsa:2944+hsa:2947+hsa:2938+hsa:1559+hsa:2948
hsa04512	ECM-receptor interaction	20	903	86	7104	0.00475983	0.122385	0.232558	ENSG00000134871(COL4A2)|ENSG00000124145(SDC4)|ENSG00000053747(LAMA3)|ENSG00000161638(ITGA5)|ENSG00000091128(LAMB4)|ENSG00000164946(FREM1)|ENSG00000115221(ITGB6)|ENSG00000259207(ITGB3)|ENSG00000120332(TNN)|ENSG00000196878(LAMB3)|ENSG00000029559(IBSP)|ENSG00000138759(FRAS1)|ENSG00000118785(SPP1)|ENSG00000169704(GP9)|ENSG00000115884(SDC1)|ENSG00000005961(ITGA2B)|ENSG00000115414(FN1)|ENSG00000188157(…	hsa:1284|hsa:6385|hsa:3909|hsa:3678|hsa:22798|hsa:158326|hsa:3694|hsa:3690|hsa:63923|hsa:3914|hsa:3381|hsa:80144|hsa:6696|hsa:2815|hsa:6382|hsa:3674|hsa:2335|hsa:375790|hsa:1285|hsa:1286	http://www.kegg.jp/kegg-bin/show_pathway?hsa04512+hsa:1284+hsa:6385+hsa:3909+hsa:3678+hsa:22798+hsa:158326+hsa:3694+hsa:3690+hsa:63923+hsa:3914+hsa:3381+hsa:80144+hsa:6696+hsa:2815+hsa:6382+hsa:3674+hsa:2335+hsa:375790+hsa:1285+hsa:1286
hsa04610	Complement and coagulation cascades	18	903	75	7104	0.00508642	0.122385	0.24	ENSG00000126218(F10)|ENSG00000197766(CFD)|ENSG00000120885(CLU)|ENSG00000112936(C7)|ENSG00000106366(SERPINE1)|ENSG00000122861(PLAU)|ENSG00000197405(C5AR1)|ENSG00000171557(FGG)|ENSG00000171560(FGA)|ENSG00000164344(KLKB1)|ENSG00000000971(CFH)|ENSG00000167711(SERPINF2)|ENSG00000171564(FGB)|ENSG00000131187(F12)|ENSG00000149131(SERPING1)|ENSG00000243649(CFB)|ENSG00000127241(MASP1)|ENSG00000127533(F2RL3)	hsa:2159|hsa:1675|hsa:1191|hsa:730|hsa:5054|hsa:5328|hsa:728|hsa:2266|hsa:2243|hsa:3818|hsa:3075|hsa:5345|hsa:2244|hsa:2161|hsa:710|hsa:629|hsa:5648|hsa:9002	http://www.kegg.jp/kegg-bin/show_pathway?hsa04610+hsa:2159+hsa:1675+hsa:1191+hsa:730+hsa:5054+hsa:5328+hsa:728+hsa:2266+hsa:2243+hsa:3818+hsa:3075+hsa:5345+hsa:2244+hsa:2161+hsa:710+hsa:629+hsa:5648+hsa:9002
hsa00480	Glutathione metabolism	14	903	53	7104	0.00522691	0.122385	0.264151	ENSG00000008394(MGST1)|ENSG00000164294(GPX8)|ENSG00000099984(GSTT2)|ENSG00000099998(GGT5)|ENSG00000065621(GSTO2)|ENSG00000116157(GPX7)|ENSG00000134201(GSTM5)|ENSG00000211445(GPX3)|ENSG00000134184(GSTM1)|ENSG00000134202(GSTM3)|ENSG00000243955(GSTA1)|ENSG00000117592(PRDX6)|ENSG00000142657(PGD)|ENSG00000168765(GSTM4)	hsa:4257|hsa:493869|hsa:2953|hsa:2687|hsa:119391|hsa:2882|hsa:2949|hsa:2878|hsa:2944|hsa:2947|hsa:2938|hsa:9588|hsa:5226|hsa:2948	http://www.kegg.jp/kegg-bin/show_pathway?hsa00480+hsa:4257+hsa:493869+hsa:2953+hsa:2687+hsa:119391+hsa:2882+hsa:2949+hsa:2878+hsa:2944+hsa:2947+hsa:2938+hsa:9588+hsa:5226+hsa:2948
hsa00330	Arginine and proline metabolism	13	903	48	7104	0.00557986	0.122385	0.270833	ENSG00000088826(SMOX)|ENSG00000069535(MAOB)|ENSG00000007171(NOS2)|ENSG00000149380(P4HA3)|ENSG00000166165(CKB)|ENSG00000118520(ARG1)|ENSG00000164867(NOS3)|ENSG00000081181(ARG2)|ENSG00000171766(GATM)|ENSG00000002726(AOC1)|ENSG00000122884(P4HA1)|ENSG00000072682(P4HA2)|ENSG00000183010(PYCR1)	hsa:54498|hsa:4129|hsa:4843|hsa:283208|hsa:1152|hsa:383|hsa:4846|hsa:384|hsa:2628|hsa:26|hsa:5033|hsa:8974|hsa:5831	http://www.kegg.jp/kegg-bin/show_pathway?hsa00330+hsa:54498+hsa:4129+hsa:4843+hsa:283208+hsa:1152+hsa:383+hsa:4846+hsa:384+hsa:2628+hsa:26+hsa:5033+hsa:8974+hsa:5831
hsa04979	Cholesterol metabolism	12	903	44	7104	0.00717857	0.147609	0.272727	ENSG00000100300(TSPO)|ENSG00000175445(LPL)|ENSG00000007944(MYLIP)|ENSG00000100979(PLTP)|ENSG00000167780(SOAT2)|ENSG00000130164(LDLR)|ENSG00000087237(CETP)|ENSG00000167772(ANGPTL4)|ENSG00000057252(SOAT1)|ENSG00000073060(SCARB1)|ENSG00000110245(APOC3)|ENSG00000118137(APOA1)	hsa:706|hsa:4023|hsa:29116|hsa:5360|hsa:8435|hsa:3949|hsa:1071|hsa:51129|hsa:6646|hsa:949|hsa:345|hsa:335	http://www.kegg.jp/kegg-bin/show_pathway?hsa04979+hsa:706+hsa:4023+hsa:29116+hsa:5360+hsa:8435+hsa:3949+hsa:1071+hsa:51129+hsa:6646+hsa:949+hsa:345+hsa:335
hsa04080	Neuroactive ligand-receptor interaction	48	903	268	7104	0.00786079	0.152129	0.179104	ENSG00000100300(TSPO)|ENSG00000139679(LPAR6)|ENSG00000172179(PRL)|ENSG00000078401(EDN1)|ENSG00000116014(KISS1R)|ENSG00000183971(NPW)|ENSG00000011677(GABRA3)|ENSG00000101405(OXT)|ENSG00000184160(ADRA2C)|ENSG00000150594(ADRA2A)|ENSG00000064547(LPAR2)|ENSG00000069482(GAL)|ENSG00000043591(ADRB1)|ENSG00000145649(GZMA)|ENSG00000197405(C5AR1)|ENSG00000170989(S1PR1)|ENSG00000181195(PENK)|ENSG00000164128(…	hsa:706|hsa:10161|hsa:5617|hsa:1906|hsa:84634|hsa:283869|hsa:2556|hsa:5020|hsa:152|hsa:150|hsa:9170|hsa:51083|hsa:153|hsa:3001|hsa:728|hsa:1901|hsa:5179|hsa:4886|hsa:2550|hsa:6750|hsa:799|hsa:1511|hsa:147|hsa:59350|hsa:2568|hsa:133|hsa:1081|hsa:1133|hsa:187|hsa:7068|hsa:134|hsa:6866|hsa:6343|hsa:255061|hsa:5745|hsa:1140|hsa:2696|hsa:4544|hsa:2906|hsa:1268|hsa:185|hsa:22953|hsa:9002|hsa:7433|hsa:1…	http://www.kegg.jp/kegg-bin/show_pathway?hsa04080+hsa:706+hsa:10161+hsa:5617+hsa:1906+hsa:84634+hsa:283869+hsa:2556+hsa:5020+hsa:152+hsa:150+hsa:9170+hsa:51083+hsa:153+hsa:3001+hsa:728+hsa:1901+hsa:5179+hsa:4886+hsa:2550+hsa:6750+hsa:799+hsa:1511+hsa:147+hsa:59350+hsa:2568+hsa:133+hsa:1081+hsa:1133+hsa:187+hsa:7068+hsa:134+hsa:6866+hsa:6343+hsa:255061+hsa:5745+hsa:1140+hsa:2696+hsa:4544+hsa:2906+…
hsa00983	Drug metabolism - other enzymes	15	903	63	7104	0.01086	0.183466	0.238095	ENSG00000008394(MGST1)|ENSG00000130649(CYP2E1)|ENSG00000158125(XDH)|ENSG00000099984(GSTT2)|ENSG00000255974(CYP2A6)|ENSG00000065621(GSTO2)|ENSG00000188641(DPYD)|ENSG00000198848(CES1)|ENSG00000134201(GSTM5)|ENSG00000134184(GSTM1)|ENSG00000134202(GSTM3)|ENSG00000243955(GSTA1)|ENSG00000005381(MPO)|ENSG00000158825(CDA)|ENSG00000168765(GSTM4)	hsa:4257|hsa:1571|hsa:7498|hsa:2953|hsa:1548|hsa:119391|hsa:1806|hsa:1066|hsa:2949|hsa:2944|hsa:2947|hsa:2938|hsa:4353|hsa:978|hsa:2948	http://www.kegg.jp/kegg-bin/show_pathway?hsa00983+hsa:4257+hsa:1571+hsa:7498+hsa:2953+hsa:1548+hsa:119391+hsa:1806+hsa:1066+hsa:2949+hsa:2944+hsa:2947+hsa:2938+hsa:4353+hsa:978+hsa:2948
hsa05225	Hepatocellular carcinoma	31	903	161	7104	0.0109579	0.183466	0.192547	ENSG00000167244(IGF2)|ENSG00000154764(WNT7A)|ENSG00000008394(MGST1)|ENSG00000164362(TERT)|ENSG00000130222(GADD45G)|ENSG00000126767(ELK1)|ENSG00000148737(TCF7L2)|ENSG00000019991(HGF)|ENSG00000099984(GSTT2)|ENSG00000105989(WNT2)|ENSG00000065621(GSTO2)|ENSG00000119699(TGFB3)|ENSG00000102882(MAPK3)|ENSG00000134201(GSTM5)|ENSG00000134184(GSTM1)|ENSG00000087088(BAX)|ENSG00000134202(GSTM3)|ENSG000002439…	hsa:3481|hsa:7476|hsa:4257|hsa:7015|hsa:10912|hsa:2002|hsa:6934|hsa:3082|hsa:2953|hsa:7472|hsa:119391|hsa:7043|hsa:5595|hsa:2949|hsa:2944|hsa:581|hsa:2947|hsa:2938|hsa:7480|hsa:7471|hsa:4616|hsa:7475|hsa:4088|hsa:572|hsa:5894|hsa:8326|hsa:1870|hsa:7481|hsa:4780|hsa:2948|hsa:54361	http://www.kegg.jp/kegg-bin/show_pathway?hsa05225+hsa:3481+hsa:7476+hsa:4257+hsa:7015+hsa:10912+hsa:2002+hsa:6934+hsa:3082+hsa:2953+hsa:7472+hsa:119391+hsa:7043+hsa:5595+hsa:2949+hsa:2944+hsa:581+hsa:2947+hsa:2938+hsa:7480+hsa:7471+hsa:4616+hsa:7475+hsa:4088+hsa:572+hsa:5894+hsa:8326+hsa:1870+hsa:7481+hsa:4780+hsa:2948+hsa:54361
hsa04151	PI3K-Akt signaling pathway	56	903	328	7104	0.0116232	0.183466	0.170732	ENSG00000102755(FLT1)|ENSG00000101280(ANGPT4)|ENSG00000134871(COL4A2)|ENSG00000134460(IL2RA)|ENSG00000167244(IGF2)|ENSG00000139679(LPAR6)|ENSG00000172179(PRL)|ENSG00000100385(IL2RB)|ENSG00000214827(MTCP1)|ENSG00000053747(LAMA3)|ENSG00000019991(HGF)|ENSG00000161638(ITGA5)|ENSG00000064547(LPAR2)|ENSG00000100721(TCL1A)|ENSG00000091128(LAMB4)|ENSG00000074211(PPP2R2C)|ENSG00000105173(CCNE1)|ENSG000000…	hsa:2321|hsa:51378|hsa:1284|hsa:3559|hsa:3481|hsa:10161|hsa:5617|hsa:3560|hsa:4515|hsa:3909|hsa:3082|hsa:3678|hsa:9170|hsa:8115|hsa:22798|hsa:5522|hsa:898|hsa:4254|hsa:4804|hsa:7010|hsa:5595|hsa:2997|hsa:2324|hsa:4846|hsa:5528|hsa:374|hsa:5170|hsa:1436|hsa:54541|hsa:7422|hsa:3694|hsa:2057|hsa:284|hsa:5879|hsa:3690|hsa:10681|hsa:1440|hsa:2260|hsa:63923|hsa:572|hsa:285|hsa:3914|hsa:253314|hsa:3791|…	http://www.kegg.jp/kegg-bin/show_pathway?hsa04151+hsa:2321+hsa:51378+hsa:1284+hsa:3559+hsa:3481+hsa:10161+hsa:5617+hsa:3560+hsa:4515+hsa:3909+hsa:3082+hsa:3678+hsa:9170+hsa:8115+hsa:22798+hsa:5522+hsa:898+hsa:4254+hsa:4804+hsa:7010+hsa:5595+hsa:2997+hsa:2324+hsa:4846+hsa:5528+hsa:374+hsa:5170+hsa:1436+hsa:54541+hsa:7422+hsa:3694+hsa:2057+hsa:284+hsa:5879+hsa:3690+hsa:10681+hsa:1440+hsa:2260+hsa:6…

## Sheet: Table S6
Table S6 The item of GO analysis in Figure 8A.
GO_ID	Term	Type	Seqs_Num	Sequences	BP
GO:0009987	cellular process	Biological Process	62	Q9BVA1,P05386,Q8IYD1,Q9H871,Q86SQ0,O75533,P45877,Q01831,O94811,P23771,Q07812,P07948,Q9GZU7,Q969H8,P05106,Q9UBR2,P05109,Q9BX67,Q08380,Q6UXV4,Q8NEV8,O94916,P31483,Q9UBP9,Q53GA4,Q6P988,Q9Y6E0,Q13136,P29373,P08833,Q13162,P29474,Q8TDX7,Q8TBB1,P32322,O15229,P14902,P16278,P08397,Q5VT79,O43491,Q15274,P35610,Q9BQB6,Q7Z5G4,Q96Q80,P13674,Q5ZPR3,Q6UXG8,P14770,Q9H6X2,P69892,Q6B0K9,Q99829,Q07065,P25815,Q9UHL4,…
GO:0065007	biological regulation	Biological Process	49	P05386,Q8IYD1,Q07812,Q9BX67,P07948,Q5ZPR3,Q6UXG8,Q9GZU7,Q969H8,P05106,Q9UBR2,P29474,P05109,P14902,P48307,P23771,Q9BQB6,P14770,P69892,Q6P988,Q9Y6E0,O94916,Q08380,Q13136,P29373,P08833,Q13162,Q8TDX7,P31483,Q53GA4,Q86SQ0,Q99829,P35610,Q7Z5G4,Q96Q80,O94811,Q01831,O75533,Q8NEV8,Q9UH62,Q6UXG3,Q9BVA1,P32322,Q6UWI2,Q6WKZ4,Q5VT79,Q9H6X2,O15229,O43491
GO:0008152	metabolic process	Biological Process	48	P05386,Q8IYD1,Q9H871,O75533,P45877,Q01831,P07948,Q9GZU7,Q969H8,P05106,Q9UBR2,O94916,P23771,P16278,P29373,Q07812,Q9Y6E0,Q8TDX7,Q9UHL4,Q99829,Q8TBB1,P29474,P32322,O15229,P14902,P08397,Q13162,P05109,P14770,P35610,Q15274,Q53GA4,Q9BQB6,P31483,Q7Z5G4,Q96Q80,P13674,P69892,Q6B0K9,Q07065,P08833,Q6P988,Q5ZPR3,Q9UH62,Q6UWI2,Q5VT79,O94811,Q9H6X2
GO:0050789	regulation of biological process	Biological Process	45	P05386,Q8IYD1,Q5ZPR3,Q6UXG8,P07948,Q07812,Q9GZU7,Q969H8,P05106,P29474,P05109,P14902,Q6P988,Q9Y6E0,O94916,P23771,Q08380,Q13136,P29373,P08833,Q13162,Q8TDX7,P31483,Q53GA4,Q86SQ0,Q99829,Q9UBR2,Q9BQB6,Q96Q80,O94811,Q01831,Q9BX67,P35610,O75533,Q8NEV8,Q9UH62,Q6UXG3,Q9BVA1,Q6UWI2,Q6WKZ4,Q5VT79,Q9H6X2,O15229,P32322,O43491
GO:0050896	response to stimulus	Biological Process	40	Q01831,P23771,Q07812,P07948,P05109,Q9BX67,P14902,P48307,Q9BQB6,P14770,P69892,P05106,Q6P988,Q9Y6E0,O94916,Q08380,Q13136,P29373,P08833,Q13162,Q969H8,P29474,P31483,O15229,P25815,Q5ZPR3,Q6UXG8,Q96Q80,P32322,Q99829,Q9UBR2,Q07065,Q7Z5G4,P16278,Q9UHL4,Q6UXG3,Q6B0K9,Q9BVA1,Q53GA4,Q86SQ0
GO:0051179	localization	Biological Process	35	Q07812,P23771,Q9BVA1,P29474,P05109,Q9BX67,P07948,Q08380,Q6UXV4,P05106,Q99829,Q7Z5G4,P05386,Q9UBP9,Q8NEV8,Q9UBR2,Q13136,P35610,Q6WKZ4,Q5VT79,Q53GA4,Q9Y6E0,Q9UH62,Q13162,Q07065,P25815,P16278,Q9UHL4,Q86SQ0,Q969P0,Q9H6X2,O15229,P31483,Q96Q80,O43491
GO:0032501	multicellular organismal process	Biological Process	33	Q969H8,P29474,Q9BX67,Q07812,Q9H6X2,P23771,Q9BVA1,O94916,P05109,Q5ZPR3,Q6UXG8,P07948,Q53GA4,Q9UBR2,P14902,Q8NEV8,P48307,Q9BQB6,P14770,P69892,P05106,Q13162,Q969P0,Q86SQ0,O94811,P35610,P29373,P31483,P25815,Q9GZU7,Q99829,Q9Y6E0,Q6WKZ4
GO:0048518	positive regulation of biological process	Biological Process	31	Q969H8,P07948,P05106,P05109,P14902,Q07812,P23771,P29474,Q5ZPR3,Q6UXG8,P08833,O94811,Q9Y6E0,Q8TDX7,P35610,Q53GA4,Q9UBR2,Q99829,O75533,Q01831,Q8NEV8,Q9UH62,O94916,P29373,Q6UWI2,O15229,Q9BVA1,P31483,Q86SQ0,O43491,Q9H6X2
GO:0071840	cellular component organization or biogenesis	Biological Process	28	Q9BVA1,Q86SQ0,O75533,Q01831,O94811,Q07812,Q8IYD1,P23771,Q9UBP9,P29474,Q6UXV4,Q5VT79,P07948,Q9UBR2,Q13162,Q9BX67,P05106,P13674,P05109,P08833,O43491,Q9H6X2,Q8TDX7,P35610,P29373,Q9Y6E0,Q13136,Q99829
GO:0048519	negative regulation of biological process	Biological Process	27	P05386,Q8IYD1,Q9GZU7,P07948,P29474,Q07812,Q969H8,P23771,Q99829,P05106,Q9UBR2,P31483,Q6P988,Q9Y6E0,Q01831,P14902,Q9BX67,Q13136,Q86SQ0,Q6WKZ4,P08833,Q5VT79,Q9H6X2,P32322,Q96Q80,O94811,Q13162
GO:0032502	developmental process	Biological Process	26	Q969H8,P29474,Q9BX67,Q07812,Q9H6X2,P23771,Q9BVA1,Q53GA4,P07948,P14902,Q8NEV8,Q969P0,O15229,P08833,P29373,Q13162,Q86SQ0,P35610,P05106,Q9UBR2,P05109,O94811,Q9GZU7,Q99829,Q9Y6E0,Q9BQB6
GO:0023052	signaling	Biological Process	25	Q07812,P07948,P05109,Q6P988,Q9Y6E0,O94916,P23771,Q08380,Q13136,P29373,P08833,Q969H8,P05106,Q13162,P29474,P31483,Q9BX67,Q5ZPR3,Q6UXG8,Q96Q80,Q99829,Q9BVA1,Q6WKZ4,O15229,Q53GA4
GO:0002376	immune system process	Biological Process	18	Q07812,Q9BX67,P07948,P23771,P05109,P14902,Q5ZPR3,Q6UXG8,Q9UBR2,Q13162,Q07065,Q7Z5G4,P25815,P16278,Q9UHL4,Q99829,Q6UXG3,P05106
GO:0022610	biological adhesion	Biological Process	13	Q08380,P14770,P05106,Q13136,Q9BX67,P07948,Q9H6X2,Q5ZPR3,P14902,P23771,Q86SQ0,P05109,O94916
GO:0040011	locomotion	Biological Process	13	Q07812,P23771,Q9BVA1,P05109,Q9BX67,P05106,Q53GA4,P07948,Q9Y6E0,P29474,P25815,Q969P0,Q86SQ0
GO:0051704	multi-organism process	Biological Process	13	P29474,P05109,P23771,Q07812,Q13162,Q9BX67,Q969P0,P14902,P41732,P07948,P05106,P05386,O15229
GO:0008283	cell proliferation	Biological Process	11	Q07812,Q969H8,P05106,P07948,P23771,P29474,Q5ZPR3,P14902,Q53GA4,Q9UBR2,Q13162
GO:0000003	reproduction	Biological Process	9	Q07812,P29474,Q53GA4,Q13162,Q9BX67,Q969P0,P14902,P23771,Q9H6X2
GO:0022414	reproductive process	Biological Process	9	Q07812,P29474,Q53GA4,Q13162,Q9BX67,Q969P0,P14902,P23771,Q9H6X2
GO:0040007	growth	Biological Process	6	P05109,P08833,P23771,P29373,Q53GA4,Q99829
GO:0098754	detoxification	Biological Process	3	P29474,P69892,Q6B0K9
GO:0007610	behavior	Biological Process	1	P14902
GO:0019740	nitrogen utilization	Biological Process	1	Q07812
GO:0043473	pigmentation	Biological Process	1	Q07812
GO:0048511	rhythmic process	Biological Process	1	P29474
GO:0005488	binding	Molecular Function	46	P45877,P35610,P25815,O94811,Q01831,P23771,O94916,P05109,Q99829,Q5VT79,P16278,P05106,P29373,O75533,P31483,Q07065,Q8IYD1,Q07812,O43491,Q9H6X2,P29474,Q5ZPR3,P08833,Q6UXG8,P07948,Q9BX67,Q8TBB1,Q9Y6E0,P14902,Q9GZU7,Q8TDX7,Q9H871,P69892,Q6B0K9,P13674,Q9BVA1,Q15274,P32322,Q96Q80,Q8NEV8,Q6WKZ4,P05386,Q86SQ0,Q9BQB6,O15229,Q53GA4	MF
GO:0003824	catalytic activity	Molecular Function	26	P05106,P14902,Q9BVA1,O94811,Q8IYD1,Q9UBR2,P45877,P29474,Q99829,Q9UHL4,P08397,O15229,Q15274,P16278,Q6P988,P13674,Q9Y6E0,Q8TDX7,P07948,Q9GZU7,P32322,P35610,Q8TBB1,Q9H871,Q13162,Q9BQB6
GO:0005198	structural molecule activity	Molecular Function	4	P05386,Q9BVA1,P48307,O43491
GO:0140110	transcription regulator activity	Molecular Function	3	O94916,P23771,Q01831
GO:0005215	transporter activity	Molecular Function	2	Q07812,Q99829
GO:0098772	molecular function regulator	Molecular Function	2	P48307,P05386
GO:0060089	molecular transducer activity	Molecular Function	2	Q9H6X2,P05106
GO:0140104	molecular carrier activity	Molecular Function	2	P69892,Q6B0K9
GO:0038024	cargo receptor activity	Molecular Function	1	Q08380
GO:0016209	antioxidant activity	Molecular Function	1	Q13162
GO:0104005	hijacked molecular function	Molecular Function	1	P05106
GO:0005623	cell	Cellular Component	64	O43491,P27701,Q9UBR2,Q07065,P05109,Q86SQ0,Q01831,Q6UXG3,Q969P0,P29474,Q6UXG8,Q9BX67,Q6UWI2,Q9H6X2,P14770,Q99829,P07948,P05106,Q7Z5G4,Q9H871,P05386,O94916,P23771,Q96Q80,Q8TDX7,Q6UXV4,Q07812,O15229,P13674,O94811,P32322,P16278,Q9Y6E0,Q15274,P31483,Q13162,P14902,Q13136,P29373,Q6WKZ4,Q9UHL4,Q8IYD1,P69892,P08397,P41732,Q9UH62,O75533,Q9BVA1,Q9GZU7,P25815,Q8TBB1,Q9UBP9,P45877,Q53GA4,Q5VT79,Q8NEV8,P35610,…	CC
GO:0044464	cell part	Cellular Component	64	O43491,P27701,Q9UBR2,Q07065,P05109,Q86SQ0,Q01831,Q6UXG3,Q969P0,P29474,Q6UXG8,Q9BX67,Q6UWI2,Q9H6X2,P14770,Q99829,P07948,P05106,Q9H871,Q8TBB1,Q07812,Q9Y6E0,Q15274,P31483,P14902,Q13136,Q9BVA1,P29373,Q9UBP9,Q8TDX7,P25815,P45877,P16278,O94811,Q53GA4,P08397,Q5VT79,O94916,Q5ZPR3,P13674,P41732,O15229,Q6UXV4,P32322,Q9UH62,P23771,O75533,Q13162,Q9GZU7,P35610,Q969H8,Q9BQB6,Q6WKZ4,Q9UHL4,P08833,P05386,Q8IYD1,…
GO:0043226	organelle	Cellular Component	51	Q9UBR2,P13674,Q01831,Q6WKZ4,Q969P0,Q6UWI2,P16278,Q9UHL4,P07948,Q07812,O15229,Q6UXV4,O94811,P32322,Q9UH62,Q9Y6E0,O94916,P23771,O75533,Q13162,Q9BVA1,P29373,P05109,Q9GZU7,Q9H871,P25815,P29474,Q99829,P05106,P35610,Q969H8,Q07065,Q9BQB6,P08833,Q9BX67,O43491,P27701,Q15274,Q08380,Q7Z5G4,P45877,P14902,Q86SQ0,P31483,Q8NEV8,Q6UXG3,Q8TDX7,P05386,Q96Q80,Q6P988,Q9H6X2
GO:0044422	organelle part	Cellular Component	45	P07948,P29474,Q99829,Q7Z5G4,P14902,Q9UBR2,Q6UWI2,Q07812,O15229,Q9H6X2,Q9UH62,Q13162,P05109,P25815,P32322,Q969H8,P13674,Q07065,P08833,Q6P988,P16278,P05386,O94916,P23771,Q01831,O43491,Q9Y6E0,O75533,P31483,P29373,Q9GZU7,Q8TDX7,Q9H871,P05106,Q9BVA1,O94811,Q9BX67,P35610,Q9BQB6,Q96Q80,Q9UHL4,Q6WKZ4,Q6UXG3,Q08380,Q6UXV4
GO:0016020	membrane	Cellular Component	34	O43491,P27701,Q9UBR2,Q07065,P05109,Q86SQ0,Q01831,Q6UXG3,Q969P0,P29474,Q6UXG8,Q9BX67,Q6UWI2,Q9H6X2,P14770,Q99829,P07948,P05106,P35610,Q07812,Q9BQB6,O15229,Q6WKZ4,Q7Z5G4,P25815,Q5ZPR3,Q96Q80,Q6UXV4,P41732,Q9UH62,Q9Y6E0,Q08380,P13674,Q53GA4
GO:0031974	membrane-enclosed lumen	Cellular Component	30	Q13162,P05109,P25815,P32322,Q969H8,Q9UBR2,P13674,Q07065,P08833,Q6P988,Q7Z5G4,P16278,P07948,Q9UHL4,Q08380,Q6UXV4,O43491,Q9Y6E0,O94916,P23771,O75533,P31483,P29373,Q9GZU7,Q8TDX7,Q9H871,Q01831,Q6UWI2,Q99829,P05106
GO:0005576	extracellular region	Cellular Component	29	Q969H8,Q9UBR2,P48307,Q08380,O15229,P05109,P08833,Q9BX67,O43491,P27701,Q07812,Q9Y6E0,Q15274,Q13162,Q07065,P29373,Q9GZU7,Q7Z5G4,Q969P0,P25815,P45877,P16278,Q9UHL4,Q99829,P07948,P05106,P69892,Q6UXV4,Q6P988
GO:0031982	vesicle	Cellular Component	28	P29474,Q9UBR2,O43491,P27701,Q07812,Q9Y6E0,Q15274,Q08380,Q13162,Q07065,P29373,P05109,Q9GZU7,Q7Z5G4,Q969P0,P25815,P45877,P16278,Q9UHL4,Q99829,P07948,P05106,Q8NEV8,Q6UWI2,Q6WKZ4,Q6UXG3,Q6UXV4,Q9H6X2
GO:0044421	extracellular region part	Cellular Component	27	Q969H8,Q9UBR2,P48307,Q08380,O15229,P05109,P08833,Q9BX67,P69892,O43491,P27701,Q07812,Q9Y6E0,Q15274,Q13162,Q07065,P29373,Q9GZU7,Q7Z5G4,Q969P0,P25815,P45877,P16278,Q9UHL4,Q99829,P07948,P05106
GO:0044425	membrane part	Cellular Component	23	P35610,Q07812,Q07065,Q9BQB6,Q5ZPR3,O15229,Q6UXG3,Q969P0,Q6UXG8,Q6UWI2,Q9H6X2,P07948,P27701,P41732,Q9BX67,P14770,P05106,Q96Q80,Q7Z5G4,Q6UXV4,Q9UH62,P29474,P25815
GO:0032991	protein-containing complex	Cellular Component	20	P31483,O94916,P69892,Q6B0K9,Q8IYD1,Q9BX67,Q9H871,P05106,Q07812,Q15274,O75533,Q01831,Q96Q80,Q07065,P07948,P05386,Q6UXV4,Q7Z5G4,P13674,Q13136
GO:0030054	cell junction	Cellular Component	5	Q9BX67,P05106,O43491,Q13136,P05386
GO:0045202	synapse	Cellular Component	5	Q9BVA1,P07948,P05106,Q13136,O94811
GO:0099080	supramolecular complex	Cellular Component	5	Q9BVA1,Q8TDX7,O94811,P14902,Q9BX67
GO:0044456	synapse part	Cellular Component	4	Q13136,P07948,O94811,P05106

## Sheet: Table S7
Table S7 The top 20 item of KEGG analysis in Figure 8B.
Map_ID	Map_Name	Test	TestAll	Ref	RefAll	Test_per	Ref_per	Test_Seq	Ref_Seq	Over_Under	P value	FDR	richFactor
ko01240	Biosynthesis of cofactors	5	65	5	65	0.076923	0.076923	Q15274 O15229 P14902 Q9BQB6 P08397	Q15274 O15229 P14902 Q9BQB6 P08397	over	1	1	1
ko04611	Platelet activation	4	65	4	65	0.061538	0.061538	P29474 P14770 P07948 P05106	P29474 P14770 P07948 P05106	over	1	1	1
ko00330	Arginine and proline metabolism	3	65	3	65	0.046154	0.046154	P13674 P29474 P32322	P13674 P29474 P32322	over	1	1	1
ko04141	Protein processing in endoplasmic reticulum	3	65	3	65	0.046154	0.046154	Q07812 Q96Q80 Q07065	Q07812 Q96Q80 Q07065	over	1	1	1
ko05417	Lipid and atherosclerosis	3	65	3	65	0.046154	0.046154	Q07812 P29474 P07948	Q07812 P29474 P07948	over	1	1	1
ko00380	Tryptophan metabolism	2	65	2	65	0.030769	0.030769	O15229 P14902	O15229 P14902	over	1	1	1
ko04071	Sphingolipid signaling pathway	2	65	2	65	0.030769	0.030769	Q07812 P29474	Q07812 P29474	over	1	1	1
ko04115	p53 signaling pathway	2	65	2	65	0.030769	0.030769	P27701 Q07812	P27701 Q07812	over	1	1	1
ko04142	Lysosome	2	65	2	65	0.030769	0.030769	Q9UBR2 P16278	Q9UBR2 P16278	over	1	1	1
ko04145	Phagosome	2	65	2	65	0.030769	0.030769	Q9BVA1 P05106	Q9BVA1 P05106	over	1	1	1
ko04151	PI3K-Akt signaling pathway	2	65	2	65	0.030769	0.030769	P29474 P05106	P29474 P05106	over	1	1	1
ko04210	Apoptosis	2	65	2	65	0.030769	0.030769	Q07812 Q9UBR2	Q07812 Q9UBR2	over	1	1	1
ko04512	ECM-receptor interaction	2	65	2	65	0.030769	0.030769	P14770 P05106	P14770 P05106	over	1	1	1
ko04514	Cell adhesion molecules	2	65	2	65	0.030769	0.030769	Q5ZPR3 Q9BX67	Q5ZPR3 Q9BX67	over	1	1	1
ko04640	Hematopoietic cell lineage	2	65	2	65	0.030769	0.030769	P14770 P05106	P14770 P05106	over	1	1	1
ko04933	AGE-RAGE signaling pathway in diabetic complications	2	65	2	65	0.030769	0.030769	Q07812 P29474	Q07812 P29474	over	1	1	1
ko05012	Parkinson disease	2	65	2	65	0.030769	0.030769	Q07812 Q9BVA1	Q07812 Q9BVA1	over	1	1	1
ko05014	Amyotrophic lateral sclerosis	2	65	2	65	0.030769	0.030769	Q07812 Q9BVA1	Q07812 Q9BVA1	over	1	1	1
ko05016	Huntington disease	2	65	2	65	0.030769	0.030769	Q07812 Q9BVA1	Q07812 Q9BVA1	over	1	1	1
ko05020	Prion disease	2	65	2	65	0.030769	0.030769	Q07812 Q9BVA1	Q07812 Q9BVA1	over	1	1	1
